# Supplementary material for: Transcriptomic and functional analysis of the Anopheles gambiae salivary gland in relation to blood feeding
Source: BMC Genomics. 2010 Oct 14;11:566. doi: 10.1186/1471-2164-11-566 (PMC3091715; doi:10.1186/1471-2164-11-566)
Supplement: Additional file 1 — List of genes expressed in the female salivary gland of A. gambiae, along with their previous (ENSANGT) and recent (AGAP-R) transcript IDs. Note that the recent AGAP-R IDs for some transcripts are missing in VectorBase and have therefore been left blank in column B. The fluorescent values at 635 nm (Cy-5 dye) and 532 nm (Cy-3 dye) for each gene are shown in column E and F respectively. The excel file has three sheets: Sheet 1 lists the genes that are highly expressed, with fluorescent values (at 635 nm) from 5,000 to the maximum threshold of 65,000, Sheet 2 lists the moderately expressed genes with fluorescent values (at 635 nm) between 1,000 to 4,999 and Sheet 3 lists the weakly expressed genes with fluorescent values (at 635 nm) between 100 to 999. The gene list is further sorted into different functional groups, according to the predicted function of the genes [CS: cytoskeletal and structural; CIR: circadian; CSR: chemosensory; PROT/DIG: proteolytic digestion; IMM: immunity; MET/ENZ: metabolism and enzymes; RED/STR: redox/stress; R/T/T: replication/transcription and translation; TRP: transport]. The list of genes in each group is further sorted into descending order of the fluorescent value at 635 nm (column E). [file 1471-2164-11-566-S1.XLS]

## Sheet:  Genes between 5000 and 65000 v
OLD ENSEMBL ID	NEW AGAP-R ID	GENE NAME	FUNCTIONAL GROUP	AVERAGE F635	AVERAGE F532
ENSANGT00000032564	AGAP000610-RA	SAGLIN	CS	59865.3	38048
ENSANGT00000032442	AGAP001192-RA	MUCIN	CS	33894.7	16432
ENSANGT00000032563	AGAP000651-RA	ACTIN	CS	21813.7	12537.7
ENSANGT00000023523	AGAP006796-RA	PERITROPHIN 1 PRECURSOR	CS	18309	9995.33
ENSANGT00000018413	AGAP001819-RA	CHITIN BINDING 3	CS	16484	12172.7
ENSANGT00000013237	AGAP006795-RA	PERITROPHIN 1 PRECURSOR	CS	10496.3	4369
ENSANGT00000013307	AGAP009940-RA	TROPOMYSIN	CS	6954	1982
ENSANGT00000000956	AGAP003352-RA	STOMATIN	CS	6144.67	4532.33
ENSANGT00000010348	AGAP007806-RA	MYOSIN LIGHT CHAIN	CS	5876.33	2334
ENSANGT00000012675	AGAP004357-RA	OLFACTORY RECEPTOR, DROSOPHILA	CSR	13363.3	2509.67
ENSANGT00000017475	AGAP001352-RA	ODORANT BINDING	CSR	9213	3582.67
ENSANGT00000011659	AGAP008051-RA	SENSORY APPENDAGE PROTEIN	CSR	6555.33	2534
ENSANGT00000018371	AGAP008282-RA	D7-RELATED 2 PROTEIN PRECURSOR	D7 FAMILY	62041.7	43700.7
ENSANGT00000018330	AGAP008283-RA	D7-RELATED 3 PROTEIN PRECURSOR.	D7 FAMILY	55367.7	31647
ENSANGT00000018340	AGAP008284-RA	D7-RELATED 1 PROTEIN PRECURSOR	D7 FAMILY	42008.3	16933
ENSANGT00000018280	AGAP008279-RA	D7 L2 PRECURSOR ALLERGEN AED A 2;	D7 FAMILY	2123	10134
ENSANGT00000018384	AGAP008292-RA	TRY4	DIG/PROT	60926.3	24747.7
ENSANGT00000021624	AGAP006711-RA	TRYPSIN PRECURSOR	DIG/PROT	57123.7	37107.7
ENSANGT00000013929	AGAP001199-RA	SERINE PROTEASE	DIG/PROT	53829	29676.3
ENSANGT00000013238	AGAP008861-RA	SERINE PROTEASE	DIG/PROT	51252.7	41531
ENSANGT00000021052	AGAP009593-RA	CARBOXYPEPTIDASE	DIG/PROT	46275.7	21734.7
ENSANGT00000006721	AGAP008294-RA	TRY3	DIG/PROT	44290	21507
ENSANGT00000019538	AGAP008370-RA	CARBOXYPEPTIDASE	DIG/PROT	38372.7	21833
ENSANGT00000023046	AGAP006709-RA	TRYPSIN PRECURSOR	DIG/PROT	33106	8810.33
ENSANGT00000014416	AGAP012745-RA	AMINOPEPTIDASE;	DIG/PROT	23069.3	17939.3
ENSANGT00000018367	AGAP008296-RA	TRY1ANOGA	DIG/PROT	18657.7	12794
ENSANGT00000001203	AGAP004860-RA	AMINOPEPTIDASE N	DIG/PROT	18584	15486
ENSANGT00000014285	AGAP003475-RA	AMINOPEPTIDASE 4	DIG/PROT	17485.7	11432.7
ENSANGT00000024791	AGAP006209-RA	CARBOXYPEPTIDASE PRECURSOR;	DIG/PROT	17467	11451
ENSANGT00000029512	AGAP011939-RA	MALTASE PRECURSOR	DIG/PROT	13769	6778
ENSANGT00000024975	AGAP006416-RA	TRYPSIN PRECURSOR	DIG/PROT	12616	9073.67
ENSANGT00000028133	AGAP006710-RA	TRYPSIN PRECURSOR	DIG/PROT	12044	10160.7
ENSANGT00000018316	AGAP008293-RA	TRY7ANOGA	DIG/PROT	11668.7	8622.67
ENSANGT00000003366	AGAP004809-RA	AMINOPEPTIDASE N	DIG/PROT	9676.67	7954.67
ENSANGT00000023539	AGAP003696-RA	AMINOPEPTIDASE;	DIG/PROT	9426.67	11965
ENSANGT00000021245	AGAP003696-RA	AMINOPEPTIDASE;	DIG/PROT	8936.33	6606.67
ENSANGT00000020002	AGAP011828-RA	PEPTIDASE C1	DIG/PROT	8483	7392.33
ENSANGT00000030338	AGAP012842-RA	PEPTIDASE S1 AND S6,	DIG/PROT	8240.67	11329.3
ENSANGT00000027737	AGAP008295-RA	TRY2	DIG/PROT	8151.33	3353
ENSANGT00000018317	AGAP008291-RA	TRY5	DIG/PROT	7247.67	6958
ENSANGT00000011672	AGAP012401-RA	MALTASE PRECURSOR	DIG/PROT	6968	5613.33
ENSANGT00000013945	AGAP001198-RA	SERINE PROTEASE	DIG/PROT	6095.33	4077.67
ENSANGT00000027200	AGAP009974-RA	30 kD PROTEIN, SALIVARY GLAND PROTEIN	DIVERSE	65000	41559
ENSANGT00000021028	AGAP006421-RA	ALLRGEN	DIVERSE	56694.3	43570.7
ENSANGT00000023787	AGAP000609-RA	SG1D SALIVARY	DIVERSE	53755.7	36173
ENSANGT00000022344	AGAP009974-RA	GE RICH SALIVARY GLAND	DIVERSE	53474	26307.3
ENSANGT00000009988	AGAP006507-RA	SG3 PRECURSOR	DIVERSE	44712	19999.7
ENSANGT00000015203	AGAP009313-RA	METHYL ACCEPTING CHEMOTAXIS PROTEIN	DIVERSE	44694.7	30727.3
ENSANGT00000029664	AGAP000375-RA	c-AMP DEPENDENT PROTEIN KINASE	DIVERSE	44019	7502.67
ENSANGT00000031202	AGAP009473-RA	ANTIFREEZE PROTEIN TYPE 1	DIVERSE	39031	14960.3
ENSANGT00000017522	AGAP001374-RA	TRIO	DIVERSE	33705.3	14830
ENSANGT00000018745	AGAP005775-RA	BAX INHIBITOR 1 BI 1 TESTIS ENHANCED GENE TRANSCRIPT	DIVERSE	33335	14292
ENSANGT00000010054	AGAP006506-RA	SG2 PROTEIN PRECURSOR	DIVERSE	25753.7	18501.7
ENSANGT00000007337	AGAP000612-RA	SG1 PROTEIN PRECURSOR	DIVERSE	25230.3	19840.7
ENSANGT00000024594	AGAP001512-RA	GLUTAMATE CYSTEINE LIGASE CATALYTIC SUBUNIT EC6.3.2.2 GAMMA GLUTAMYLCYSTEINE SYNTHETASE GAMMA ECS GCS HEAVY CHAIN	DIVERSE	21654.7	3710.33
ENSANGT00000031013	AGAP002828-RA	FRUCTOSE BISPHOSPHATE ALDOLASE EC4.1.2.13	DIVERSE	20779.3	5543
ENSANGT00000014276	AGAP005402-RA	ORNITHINE DECARBOXYLASE ANTIZYME ODC AZ GUTFEELING;	DIVERSE	17658.3	8573.67
ENSANGT00000013586	AGAP005916-RA	UBIQUITIN CONJUGATING ENZYME EC_6.3.2.19 UBIQUITIN LIGASE UBIQUITIN CARRIER;	DIVERSE	17592.7	3930
ENSANGT00000019921	AGAP008495-RA	BIS 5' NUCLEOSYL TETRAPHOSPHATASE [ASYMMETRICAL] EC3.6.1.17 DIADENOSINE 5' 5''' P1 P4 TETRAPHOSPHATE ASYMMETRICAL HYDROLASE DIADENOSINE TETRAPHOSPHATASE AP4A HYDROLASE AP4AASE	DIVERSE	16252	3216.67
ENSANGT00000013289	AGAP006798-RA	TRANSFORMER 2	DIVERSE	16185	9750.67
ENSANGT00000011651	AGAP008075-RA	CELLULAR NUCLEIC ACID BINDING CNBP	DIVERSE	15424.3	2610.33
ENSANGT00000012337	AGAP009264-RA	ETHANOLAMINE PHOSPHATE CYTIDYLYLTRANSFERASE EC2.7.7.14 PHOSPHORYLETHANOLAMINE TRANSFERASE CTP:PHOSPHOETHANOLAMINE CYTIDYLYLTRANSFERASE	DIVERSE	15065.3	3423
ENSANGT00000032492	AGAP006432-RA	ICHIT FRAGMENT;	DIVERSE	15030.3	8058.33
ENSANGT00000031918	AGAP001988-RA	HYP3.7 PRECURSOR	DIVERSE	11420.7	10720.3
ENSANGT00000002136	AGAP011521-RA	28 KDA HEAT AND ACID STABLE PHOSPHOPROTEIN PDGF ASSOCIATED PAP PDGFA ASSOCIATED 1 PAP1;	DIVERSE	11243.3	3829.67
ENSANGT00000022042	AGAP011157-RA	TELOMERASE BINDING P23 HSP90 CO CHAPERONE PROGESTERONE RECEPTOR COMPLEX P23	DIVERSE	11063.3	2626.67
ENSANGT00000001159	AGAP002443-RA	SENSITIVE OPSIN CONE PHOTORECEPTOR PIGMENT	DIVERSE	11012	3010.67
ENSANGT00000029680	AGAP004112-RA	DUAL SPECIFICITY TESTIS SPECIFIC KINASE 1 EC2.7.1.37 EC2.7.1.- 112 TESTICULAR KINASE 1	DIVERSE	10917.3	1612.67
ENSANGT00000026841	AGAP010131-RA	ORNITHINE DECARBOXYLASE ANTIZYME ODC AZ GUTFEELING;	DIVERSE	10704.7	7907
ENSANGT00000032089	AGAP006495-RA	HYP6.2 PRECURSOR;	DIVERSE	8919.67	14001.3
ENSANGT00000014057	AGAP012168-RA	RHO GDP DISSOCIATION INHIBITOR RHO GDI RHO GDI	DIVERSE	8736.33	3311
ENSANGT00000031027	AGAP002464-RA	FERRITIN;	DIVERSE	8415.33	5019.33
ENSANGT00000022004	AGAP008195-RA	5' AMP ACTIVATED KINASE BETA 1 SUBUNIT AMPK BETA 1 CHAIN AMPKB	DIVERSE	8332.33	2283.67
ENSANGT00000021887	AGAP002245-RA	UBIQUINOL CYTOCHROME C REDUCTASE COMPLEX 11 KDA PROTEIN MITOCHONDRIAL PRECURSOR EC1.10.2.2 MITOCHONDRIAL HINGE CYTOCHROME C1 NONHEME 11 KDA COMPLEX III SUBUNIT VIII	DIVERSE	7714	9984
ENSANGT00000019251	AGAP010056-RA	BETA HEXOSAMINIDASE BETA CHAIN PRECURSOR EC3.2.1.52 N ACETYL BETA GLUCOSAMINIDASE BETA N ACETYLHEXOSAMINIDASE HEXOSAMINIDASE B	DIVERSE	7334.33	5303.67
ENSANGT00000012560	AGAP010173-RA	GUANINE NUCLEOTIDE BINDING BETA SUBUNIT RECEPTOR OF ACTIVATED KINASE C	DIVERSE	7226.33	6232.67
ENSANGT00000018240	AGAP003051-RA	ACYL COA DESATURASE EC1.14.19.1 STEAROYL COA DESATURASE FATTY ACID DESATURASE DELTA 9 DESATURASE	DIVERSE	7144.33	5062.33
ENSANGT00000000312		BETA HEXOSAMINIDASE BETA CHAIN PRECURSOR EC3.2.1.52 N ACETYL BETA GLUCOSAMINIDASE BETA N ACETYLHEXOSAMINIDASE HEXOSAMINIDASE B	DIVERSE	6980.33	4680
ENSANGT00000012760		FRUCTOSE BISPHOSPHATE ALDOLASE EC4.1.2.13	DIVERSE	6843.33	7178.67
ENSANGT00000021208	AGAP001082-RA	SAPOSIN B	DIVERSE	6644	6449.67
ENSANGT00000030645		MOLLUSCUN RHODOPSIN TAIL	DIVERSE	6263.67	1747
ENSANGT00000013323	AGAP001760-RA	CALCIUM BINDING P22 CALCIUM BINDING CHP CALCINEURIN HOMOLOGOUS	DIVERSE	5766	5394
ENSANGT00000031614	AGAP011832-RA	DEATH ASSOCIATED 1 DAP 1;	DIVERSE	5723	4083.67
ENSANGT00000021969	AGAP011161-RA	TRANSKETOLASE EC2.2.1.1 TK	DIVERSE	5720.33	3992.33
ENSANGT00000011995	AGAP000694-RA	CECROPIN 3	IMM	39961	22624.7
ENSANGT00000011963	AGAP000692-RA	CECROPIN 2	IMM	39457.3	24437.3
ENSANGT00000020147	AGAP006747-RA	NUCLEAR FACTOR NF KAPPA B SUBUNIT; RELISH	IMM	38547	7409.67
ENSANGT00000015621	AGAP011294-RA	DEFENSIN	IMM	28179.3	16184.7
ENSANGT00000021318	AGAP004918-RA	FIBRINOGEN ALPHA/ BETA/GAMMA CHAIN	IMM	21521.7	5390
ENSANGT00000030951	AGAP003859-RB	C-TYPE LECTIN	IMM	19331.3	2396
ENSANGT00000020201	AGAP011824-RA	PEROXIREDOXIN 6	IMM	18559	9448.67
ENSANGT00000031494	AGAP004916-RA	FIBRINOGEN ALPHA/ BETA/GAMMA CHAIN	IMM	13068.3	3092.33
ENSANGT00000010622	AGAP002625-RA	CTL9	IMM	11519.7	2204.33
ENSANGT00000013861	AGAP001240-RA	SERINE PROTEASE PRECURSOR	IMM	11176.7	10071
ENSANGT00000025070	AGAP007347-RA	LYSOZYME C	IMM	9469	10460
ENSANGT00000027885	AGAP010735-RA	PEROXIDASE PRECURSOR;	IMM	7920.67	5177
ENSANGT00000000593	AGAP010735-RA	PEROXIDASE PRECURSOR	IMM	7484	6732.67
ENSANGT00000016074	AGAP012529-RA	GALE8	IMM	7429.67	5948
ENSANGT00000011101	AGAP009515-RA	REL1	IMM	6747.67	2246.67
ENSANGT00000011957	AGAP000693-RA	CECROPIN 1	IMM	6644	4923.33
ENSANGT00000024759	AGAP005246-RD	INHIBITOR; SRPN10	IMM	6246	4142.67
ENSANGT00000016164	AGAP010347-RA	SUPEROXIDE DISMUTASE [CU ZN] EC_1.15.1.1; SOD3B (Fragment). [Source:Uniprot/SPTREMBL;Acc:Q5XNS3]	IMM	6133	4489
ENSANGT00000016656	AGAP003141-RA	IG-LIKE	IMM	5717.33	1432
ENSANGT00000028196	AGAP006483-RA	SPZ2	IMM	5381.67	2630.67
ENSANGT00000021639	AGAP006894-RA	GERANYLGERANYL PYROPHOSPHATE SYNTHETASE GGPP SYNTHETASE GGPPSASE GERANYLGERANYL DIPHOSPHATE SYNTHASE [INCLUDES: DIMETHYLALLYLTRANSFERASE EC2.5.1.1 ; GERANYLTRANSTRANSFERASE EC2.5.1.- 10 ; FARNESYLTRANSTRANSFERASE EC2.5.-.- 1 29 ]	MET/ENZ	49550	10611
ENSANGT00000021314	AGAP000787-RA	E3 UBIQUITIN LIGASE	MET/ENZ	33295	17545
ENSANGT00000016841	AGAP009173-RA	FRUCTOSE 1 6 BISPHOSPHATASE EC3.1.3.11 D FRUCTOSE 1 6 BISPHOSPHATE 1 PHOSPHOHYDROLASE FBPASE	MET/ENZ	31627.7	4999
ENSANGT00000010068	AGAP006520-RA	ELONGATION OF VERY LONG CHAIN FATTY ACIDS 3 COLD INDUCIBLE GLYCOPROTEIN OF 30 KDA	MET/ENZ	23778.7	5495
ENSANGT00000012716	AGAP011026-RA	'5' NUCLEOTIDASE PRECURSOR	MET/ENZ	17730.3	35694.7
ENSANGT00000019261	AGAP000618-RA	SUCCINATE DEHYDROGENASE [UBIQUINONE] CYTOCHROME B SMALL SUBUNIT MITOCHONDRIAL PRECURSOR CYBS SUCCINATE UBIQUINONE REDUCTASE MEMBRANE ANCHOR SUBUNIT QPS2 CII 4 SUCCINATE DEHYDROGENASE COMPLEX SUBUNIT D	MET/ENZ	9350.67	1973.67
ENSANGT00000032215	AGAP012334-RA	STRUCTURE SPECIFIC RECOGNITION 1 SSRP1 RECOMBINATION SIGNAL SEQUENCE RECOGNITION T160;	MET/ENZ	8629.33	7323.67
ENSANGT00000007095	AGAP007990-RA	UDP GLUCURONOSYLTRANSFERASE 1 PRECURSOR MICROSOMAL EC2.4.1.17 UDPGT UGT1 UGT1	MET/ENZ	7692.33	3978
ENSANGT00000020199	AGAP011833-RA	METHYLGLUTACONYL COA HYDRATASE MITOCHONDRIAL PRECURSOR EC4.2.1.18 AU SPECIFIC RNA BINDING ENOYL COA HYDRATASE AU BINDING COA HYDRATASE	MET/ENZ	6582.67	5231.67
ENSANGT00000025629	AGAP011208-RA	HEXOKINASE EC2.7.1.1	MET/ENZ	6447.67	2050.67
ENSANGT00000010852	AGAP002728-RA	ISOCITRATE DEHYDROGENASE [NAD] SUBUNIT MITOCHONDRIAL PRECURSOR EC1.1.1.41 ISOCITRIC DEHYDROGENASE NAD+ SPECIFIC ICDH	MET/ENZ	5665.33	6153.67
ENSANGT00000024397	AGAP003325-RA	NADH UBIQUINONE OXIDOREDUCTASE MLRQ SUBUNIT EC_1.6.5.3 EC_1.6.99.- 3 COMPLEX I MLRQ CI MLRQ;	REDOX/STRESS	45131.3	18237
ENSANGT00000022059	AGAP002752-RA	DNAJ	REDOX/STRESS	27056	5206.67
ENSANGT00000016062	AGAP007297-RA	NADH UBIQUINONE OXIDOREDUCTASE SGDH SUBUNIT MITOCHONDRIAL PRECURSOR EC1.6.5.3 EC1.6.99.- 3 COMPLEX I SGDH CI SGDH	REDOX/STRESS	21493.7	5754.67
ENSANGT00000026706		CYTOCHROME P450	REDOX/STRESS	12271	2537.33
ENSANGT00000031401	AGAP006456-RA	NADH UBIQUINONE OXIDOREDUCTASE 30 KDA SUBUNIT MITOCHONDRIAL PRECURSOR EC_1.6.5.3 EC_1.6.99.- 3 COMPLEX I 30KD CI 30KD;	REDOX/STRESS	11070.3	8977.67
ENSANGT00000029461	AGAP007621-RB	CYTOCHROME C OXIDASE SUBUNIT VIIc	REDOX/STRESS	10836.7	11423.3
ENSANGT00000032482	AGAP008209-RA	CYTOCHROME P450; CYTOCHROME P450 CYPm3r9.	REDOX/STRESS	9311.33	6935.67
ENSANGT00000015254	AGAP008212-RA AGAP008209-RA	CYTOCHROME P450	REDOX/STRESS	8240.33	8139.67
ENSANGT00000031577	AGAP012292-RA	CYTOCHROME P450;	REDOX/STRESS	8023.67	4170.67
ENSANGT00000019912	AGAP000109-RA	PROBABLE CYTOCHROME C OXIDASE POLYPEPTIDE VIIA MITOCHONDRIAL PRECURSOR EC1.9.3.1 CYTOCHROME C OXIDASE SUBUNIT VIIA	REDOX/STRESS	8008.33	2384.67
ENSANGT00000019428	AGAP000170-RA	NADH UBIQUINONE OXIDOREDUCTASE 20 KDA SUBUNIT MITOCHONDRIAL PRECURSOR EC1.6.5.3 EC1.6.99.- 3 COMPLEX I 20KD CI 20KD PSST SUBUNIT	REDOX/STRESS	7540.67	6099.67
ENSANGT00000020634	AGAP006264-RB	PEROXISOMAL TARGETING SIGNAL 2 RECEPTOR PTS2 RECEPTOR PEROXIN 7	REDOX/STRESS	5650.67	1337
ENSANGT00000016734	AGAP010644-RA	MITOCHONDRIAL 39S RIBOSOMAL L39 MRP L39	REDOX/STRESS	5553.33	2319.67
ENSANGT00000001833	AGAP012515-RA	ATP SYNTHASE F CHAIN MITOCHONDRIAL EC3.6.3.14	REDOX/STRESS	5193.33	5777.67
ENSANGT00000016601	AGAP012100-RA	40S RIBOSOMAL S26;	RTT	65000	37424.7
ENSANGT00000013302	AGAP006871-RA	40S RIBOSOMAL S4	RTT	65000	35739
ENSANGT00000020844	AGAP001910-RA	40S RIBOSOMAL S3	RTT	62995.3	35892.7
ENSANGT00000012247	AGAP010216-RA	60S RIBOSOMAL L24 L30	RTT	57159.3	31482.3
ENSANGT00000022049	AGAP011173-RA	60S RIBOSOMAL L11;	RTT	54664.7	24324.3
ENSANGT00000011018	AGAP009508-RA	60S RIBOSOMAL L9	RTT	54453	32256.7
ENSANGT00000025010	AGAP008329-RA	40S RIBOSOMAL S5	RTT	47974.7	28326
ENSANGT00000014421	AGAP010257-RA	60S RIBOSOMAL L13A	RTT	45350	25353
ENSANGT00000023482	AGAP003025-RA	60S ACIDIC RIBOSOMAL P2	RTT	41231.3	21454
ENSANGT00000024636	AGAP009863-RA	ATP DEPENDENT RNA HELICASE	RTT	40799.7	8637.67
ENSANGT00000016949	AGAP010592-RA	40S RIBOSOMAL S7	RTT	37608.3	24260
ENSANGT00000015322	AGAP003768-RA	40S RIBOSOMAL S2	RTT	37382	26536
ENSANGT00000014921	AGAP002395-RA	60S RIBOSOMAL L10 QM HOMOLOG	RTT	37263	24414.3
ENSANGT00000025648	AGAP012798-RA	40S RIBOSOMAL S11;	RTT	35095.7	27979
ENSANGT00000010416	AGAP005802-RA	60S RIBOSOMAL L8	RTT	34911.7	20073.3
ENSANGT00000028440	AGAP005092-RA	40S RIBOSOMAL S25;	RTT	33634.3	16196.3
ENSANGT00000022228	AGAP007740-RA	60S ACIDIC RIBOSOMAL P1	RTT	33091.7	23567
ENSANGT00000021862	AGAP005046-RB	60S RIBOSOMAL L22;	RTT	32521.7	26856
ENSANGT00000010158	AGAP007927-RA	40S RIBOSOMAL S27A	RTT	28312	19642
ENSANGT00000029597	AGAP000953-RA	60S RIBOSOMAL L10 QM HOMOLOG	RTT	26468.7	14755.3
ENSANGT00000020229	AGAP003663-RA	ATP DEPENDENT RNA HELICASE	RTT	25721.3	16211.3
ENSANGT00000021358	AGAP004919-RA	60S RIBOSOMAL L15;	RTT	25349.7	10133
ENSANGT00000032558	AGAP010592-RA	40S RIBOSOMAL S7;	RTT	24970	14192.3
ENSANGT00000010439		TRANSCRIPTION COMPLEX SUBUNIT 2 CCR4 ASSOCIATED FACTOR 2	RTT	24619.3	4670.33
ENSANGT00000019214	AGAP010065-RA	60S RIBOSOMAL L12	RTT	24616	19301.3
ENSANGT00000011508	AGAP006612-RA	60S RIBOSOMAL L29	RTT	22860	13142.7
ENSANGT00000012302		40S RIBOSOMAL S27A	RTT	22526.7	10389
ENSANGT00000019081	AGAP000654-RA	RIBOSOMAL	RTT	22356.3	18178.7
ENSANGT00000021277	AGAP011896-RA	60S RIBOSOMAL L31	RTT	20269.7	16616.3
ENSANGT00000022149	AGAP002754-RA	60S RIBOSOMAL L35A	RTT	19785	12845.7
ENSANGT00000022535	AGAP005960-RA	60S RIBOSOMAL L7A	RTT	18600.3	17706
ENSANGT00000032406	AGAP002919-RA	40S RIBOSOMAL S6;	RTT	17715.7	11888.7
ENSANGT00000017987	AGAP011706-RA	60S RIBOSOMAL L27A	RTT	16515.3	9653.67
ENSANGT00000025740	AGAP011173-RA	60S RIBOSOMAL L11	RTT	15584	10125
ENSANGT00000010983	AGAP003532-RA	40S RIBOSOMAL S3A	RTT	15434.7	12351.7
ENSANGT00000010796	AGAP005991-RA	60S RIBOSOMAL L14	RTT	14556.3	12132.3
ENSANGT00000010498	AGAP003541-RA	ELONGATION FACTOR 1 ALPHA EF 1 ALPHA	RTT	14498.7	3306.67
ENSANGT00000027736	AGAP012906-RA	60S RIBOSOMAL L6;	RTT	12444	9217
ENSANGT00000027105	AGAP000919-RA	RNABINDING REGION RNP-1	RTT	12301.7	5488.67
ENSANGT00000026296	AGAP008916-RA	60S RIBOSOMAL L7	RTT	11954.7	7358
ENSANGT00000025897	AGAP008329-RA	40S RIBOSOMAL S5	RTT	11844.7	8532
ENSANGT00000026052		60S RIBOSOMAL L5	RTT	11632.3	8241.67
ENSANGT00000022284	AGAP011077-RA	40S RIBOSOMAL S12	RTT	11510.7	10056
ENSANGT00000021085	AGAP002667-RA	TRANSLATIONALLY CONTROLLED TUMOR TCTP	RTT	10444.3	9969
ENSANGT00000016619	AGAP012284-RA	60S RIBOSOMAL L18A	RTT	10407	6446.33
ENSANGT00000022918		HISTONE H1;	RTT	10149.7	9894
ENSANGT00000018501	AGAP001805-RA	60S RIBOSOMAL L13	RTT	9952	10161.7
ENSANGT00000015238	AGAP009324-RA	60S RIBOSOMAL L34	RTT	9780.33	5417
ENSANGT00000020171	AGAP011777-RA	40S RIBOSOMAL SA P40 34/67 KDA LAMININ	RTT	9511.33	4633.33
ENSANGT00000023279	AGAP008023-RA	HOMEOBOX EN	RTT	9348.33	3499.33
ENSANGT00000016046	AGAP007325-RA	SPLICING FACTOR ARGININE/SERINE RICH SPLICING FACTOR	RTT	9225	2110
ENSANGT00000026150	AGAP011687-RA	60S RIBOSOMAL L27	RTT	7905	5135.67
ENSANGT00000022961	AGAP010461-RA	HISTONE H1	RTT	7579	7821
ENSANGT00000032418	AGAP001971-RA	40S RIBOSOMAL S27A;	RTT	7421	6613
ENSANGT00000011784		60S RIBOSOMAL L17 L23	RTT	7303	5793.33
ENSANGT00000031915		HISTONE H4	RTT	7134.67	2629
ENSANGT00000017616	AGAP004422-RA	60S RIBOSOMAL L19	RTT	6817.33	4114.67
ENSANGT00000000132	AGAP012837-RA	L51S25CI-B8	RTT	6561.67	2063.67
ENSANGT00000014430	AGAP010252-RA	60S RIBOSOMAL L23	RTT	5794.67	5362
ENSANGT00000018372	AGAP007406-RA	ELONGATION FACTOR 1 ALPHA EF 1 ALPHA	RTT	5595.67	3187.33
ENSANGT00000017569	AGAP000739-RA	40S RIBOSOMAL S10	RTT	5575.33	4691.67
ENSANGT00000015000	AGAP002357-RA	VESSICLE TRANSPORT PROTEIN	TRP	45419.7	8653.67
ENSANGT00000024665	AGAP012818-RA	VACUOLAR PROTON TRANSLOCATING ATPASE 116 KDA SUBUNIT A V ATPASE 116 KDA PROTON PUMP 116 KDA SUBUNIT 1	TRP	7634	5591
ENSANGT00000013880	AGAP008900-RA	SOLUTE CARRIER FAMILY 2 FACILITATED GLUCOSE TRANSPORTER MEMBER GLUCOSE TRANSPORTER TYPE	TRP	7245.67	2590
ENSANGT00000012069	AGAP001138-RA	ATP SYNTHASE B CHAIN MITOCHONDRIAL EC3.6.3.14	TRP	6808.33	8172.67
ENSANGT00000017693	AGAP006186-RE	SARCOPLASMIC/ENDOPLASMIC RETICULUM CALCIUM ATPASE EC3.6.3.8 CALCIUM PUMP SR CA 2+ ATPASE CALCIUM TRANSPORTING ATPASE SARCOPLASMIC RETICULUM TYPE TWITCH SKELETAL MUSCLE ENDOPLASMIC RETICULUM CLASS 1/2 CA 2+ ATPASE	TRP	5035.33	5344
ENSANGT00000031374	AGAP007087-RA	UNKNOWN;	UNKNOWN	65000	36960.3
ENSANGT00000022242	AGAP007747-RA	UNKNOWN	UNKNOWN	62202.3	34635
ENSANGT00000024580	AGAP000354-RB	UNKNOWN	UNKNOWN	52459.3	12717.7
ENSANGT00000021164	AGAP011849-RA	UNKNOWN	UNKNOWN	49914	9797.33
ENSANGT00000025664	AGAP010880-RB	UNKNOWN	UNKNOWN	48591	9057.33
ENSANGT00000024807	AGAP000716-RA	UNKNOWN	UNKNOWN	44036.7	8643
ENSANGT00000026986	AGAP000607-RA	UNKNOWN	UNKNOWN	43701	21868
ENSANGT00000027268		UNKNOWN	UNKNOWN	38498.3	17211
ENSANGT00000019451	AGAP000151-RA	UNKNOWN	UNKNOWN	38058.7	18574
ENSANGT00000019692	AGAP008399-RA	UNKNOWN	UNKNOWN	37913.3	8365.67
ENSANGT00000030823		UNKNOWN;	UNKNOWN	36201.7	6325
ENSANGT00000025762		UNKNOWN	UNKNOWN	35229	5114.33
ENSANGT00000029627	AGAP007021-RA	UNKNOWN	UNKNOWN	33386	5593.67
ENSANGT00000012072	AGAP001151-RA	UNKNOWN	UNKNOWN	32179.3	13576.7
ENSANGT00000022521	AGAP006628-RA	UNKNOWN	UNKNOWN	31551.3	6153
ENSANGT00000027223		UNKNOWN	UNKNOWN	30535	5675.67
ENSANGT00000022245	AGAP007745-RA	UNKNOWN	UNKNOWN	30497.3	20836.3
ENSANGT00000024806	AGAP010166-RA	UNKNOWN	UNKNOWN	30447	17824
ENSANGT00000022139		UNKNOWN	UNKNOWN	29277.7	6319
ENSANGT00000031924	AGAP001828-RA	UNKNOWN;	UNKNOWN	28424.3	4243
ENSANGT00000015606		UNKNOWN	UNKNOWN	26127	3282.67
ENSANGT00000019794	AGAP011561-RA	UNKNOWN	UNKNOWN	25835.7	6174
ENSANGT00000010239		UNKNOWN	UNKNOWN	24687.7	4632
ENSANGT00000028753		UNKNOWN	UNKNOWN	23173	6300
ENSANGT00000011957	AGAP000693-RA	UNKNOWN	UNKNOWN	22914.3	17351.7
ENSANGT00000027124	AGAP011714-RA	UNKNOWN	UNKNOWN	22684.3	4002.67
ENSANGT00000032312		UNKNOWN;	UNKNOWN	20750.3	7357.67
ENSANGT00000023890	AGAP000766-RA	UNKNOWN	UNKNOWN	20310	6270.67
ENSANGT00000027284		UNKNOWN	UNKNOWN	16764.3	12367
ENSANGT00000032349		UNKNOWN;	UNKNOWN	16526.3	4048.33
ENSANGT00000027996	AGAP003692-RA	UNKNOWN	UNKNOWN	14851.3	9542.67
ENSANGT00000010201	AGAP007906-RA	UNKNOWN	UNKNOWN	14224	13441.7
ENSANGT00000012590		UNKNOWN	UNKNOWN	13531	8245
ENSANGT00000031692	AGAP010479-RA	UNKNOWN;	UNKNOWN	13280	12466.3
ENSANGT00000032244	AGAP011630-RA	UNKNOWN;	UNKNOWN	11686	12764.7
ENSANGT00000011689	AGAP012418-RA	UNKNOWN	UNKNOWN	11610.3	12858
ENSANGT00000025707	AGAP011171-RA	UNKNOWN	UNKNOWN	10844	2864.67
ENSANGT00000028444		UNKNOWN	UNKNOWN	9510.33	8053.67
ENSANGT00000031059	AGAP001977-RA	UNKNOWN;	UNKNOWN	9432	2700.33
ENSANGT00000026998		UNKNOWN	UNKNOWN	8764	2293.33
ENSANGT00000027981		UNKNOWN	UNKNOWN	8558.67	3097.33
ENSANGT00000027074		UNKNOWN;	UNKNOWN	8520	7875.33
ENSANGT00000012085	AGAP001193-RA	UNKNOWN	UNKNOWN	8307	12899.7
ENSANGT00000027201	AGAP000746-RA	UNKNOWN	UNKNOWN	8150.67	1097.33
ENSANGT00000013932	AGAP008892-RA	UNKNOWN	UNKNOWN	7995.67	1850.33
ENSANGT00000013400	AGAP009909-RA	UNKNOWN;	UNKNOWN	7632	2439.33
ENSANGT00000027993	AGAP000972-RA	UNKNOWN	UNKNOWN	7535	2907.33
ENSANGT00000028597	AGAP007333-RA	UNKNOWN	UNKNOWN	7509	1187
ENSANGT00000031758	AGAP000526-RA	UNKNOWN;	UNKNOWN	7212.67	2517.67
ENSANGT00000025901		UNKNOWN	UNKNOWN	7047.33	1789
ENSANGT00000020488		UNKNOWN	UNKNOWN	6999.33	3170
ENSANGT00000019277		UNKNOWN	UNKNOWN	6757.67	2440.33
ENSANGT00000019097	AGAP001942-RA	UNKNOWN	UNKNOWN	6210.67	6179.33
ENSANGT00000026351		UNKNOWN;	UNKNOWN	6111.67	3752
ENSANGT00000025064		UNKNOWN	UNKNOWN	5960.67	1392.33
ENSANGT00000029496	AGAP012859-RA	UNKNOWN;	UNKNOWN	5922	1489
ENSANGT00000031893	AGAP002772-RA	UNKNOWN;	UNKNOWN	5452.33	3071.33
ENSANGT00000032332		UNKNOWN;	UNKNOWN	5335.67	2962.67
ENSANGT00000031010		UNKNOWN;	UNKNOWN	4981.67	2252.67
ENSANGT00000026835	AGAP012915-RA	UNKNOWN	UNKNOWN	4851.33	1068.33
ENSANGT00000010149	AGAP010410-RA	UNKNOWN	UNKNOWN	4749.67	1276.33
ENSANGT00000027741	AGAP009918-RA	UNKNOWN	UNKNOWN	4664	9386
ENSANGT00000029467		UNKNOWN;	UNKNOWN	4480.33	3241.67
ENSANGT00000017577	AGAP000775-RA	UNKNOWN	UNKNOWN	4470.33	1340.67
ENSANGT00000016373	AGAP008244-RA	UNKNOWN;	UNKNOWN	4337.33	2894.33
ENSANGT00000032013	AGAP008782-RA	UNKNOWN;	UNKNOWN	4281	3870.67
ENSANGT00000032093		UNKNOWN;	UNKNOWN	4280	1189
ENSANGT00000031779	AGAP000358-RA	UNKNOWN;	UNKNOWN	4166	3230.67
ENSANGT00000003182		UNKNOWN;	UNKNOWN	4136.67	1432.33
ENSANGT00000025119		UNKNOWN	UNKNOWN	4093.67	1599.67
ENSANGT00000013087	AGAP004400-RB	UNKNOWN	UNKNOWN	4051	4564
ENSANGT00000021873	AGAP005685-RA	UNKNOWN;	UNKNOWN	4003	3647.33

## Sheet: Genes between 1000-4999 values
OLD ENSEMBL ID	NEW AGAP-R ID	GENE NAME	FUNCTIONAL GROUP	AVERAGE F635	AVERAGE F532
ENSANGT00000020485	AGAP006414-RA	CHTIN BINDING PeERA,	CS	4700.67	2263.33
ENSANGT00000010737	AGAP004758-RB	ADHESION REGULATING MOLECULE 1 PRECURSOR 110 KDA CELL MEMBRANE GLYCOPROTEIN GP110	CS	4311.33	1367
ENSANGT00000013885	AGAP008908-RA	ARP2/3 COMPLEX 41 KDA SUBUNIT P41 ARC ACTIN RELATED 2/3 COMPLEX SUBUNIT 1B	CS	3557.67	3004.33
ENSANGT00000020228	AGAP006746-RA	MYOSIN MUSCLE	CS	3401	1486.33
ENSANGT00000012047	AGAP011616-RA AGAP011615-RA	CHITIN BINDING PER A	CS	2784.33	1481
ENSANGT00000024237	AGAP010147-RA	MYOSIN HEAVY CHAIN	CS	2638	2373
ENSANGT00000018155	AGAP001622-RA	MYOSIN REGULATORY LIGHT CHAIN	CS	2365.67	1693.33
ENSANGT00000016397	AGAP010903-RA	ACTIN	CS	2254	2243
ENSANGT00000031903	AGAP002629-RA	PERITROPHIN;	CS	2109	717.667
ENSANGT00000019608	AGAP005293-RA	TUBULIN CHAIN	CS	1940.67	1512
ENSANGT00000027611	AGAP012056-RA	DEPOLYMERIZING FACTOR;	CS	1932.33	1083.67
ENSANGT00000019055	AGAP000651-RA	ACTIN	CS	1907.67	1513.33
ENSANGT00000023865		COLLAGEN	CS	1898	799.667
ENSANGT00000023089	AGAP001569-RA	MYOSIN LIGHT CHAIN	CS	1896	2022.33
ENSANGT00000032548	AGAP010901-RA	CUTICLE TM TM PCP	CS	1716.67	667.667
ENSANGT00000023416	AGAP001935-RA	PLECKSTRIN LIKE KINESIN	CS	1498.33	771.667
ENSANGT00000007994	AGAP000320-RA	DYNEIN INTERMEDIATE CHAIN CYTOSOLIC DH IC CYTOPLASMIC DYNEIN INTERMEDIATE CHAIN	CS	1493.67	401.333
ENSANGT00000031022	AGAP002688-RA	CALPONIN LIKE ACTIN BINDING	CS	1461.67	977.333
ENSANGT00000010719	AGAP006011-RA	CUTICLE	CS	1447	617.333
ENSANGT00000018154		MYOSIN LIGHT CHAIN	CS	1423.67	1193.67
ENSANGT00000013927	AGAP001219-RA	TUBULIN ALPHA CHAIN	CS	1378	912
ENSANGT00000013392	AGAP006793-RA	PERITROPHIN 1 PRECURSOR	CS	1335.33	1302.33
ENSANGT00000021373	AGAP000815-RA	INTEGRIN BETA PRECURSOR	CS	1296.33	1044
ENSANGT00000010544	AGAP002613-RA	CUTICLE	CS	1219.67	431.333
ENSANGT00000002653	AGAP006686-RA	ALPHA ACTININ ALPHA ACTININ F ACTIN CROSS LINKING	CS	1077.67	873.667
ENSANGT00000012569	AGAP010134-RA	ARRESTIN	CSR	3319	2839.67
ENSANGT00000018441	AGAP001982-RA	OBP	CSR	3275.67	1240
ENSANGT00000011657	AGAP008059-RA	PUTATIVE CHEMOSENSORY PROTEIN CSP2 PRECURSOR (Putative chemosensory protein CSP1 precursor) (Hypothetical protein). [Source:Uniprot/SPTREMBL;Acc:Q6H8Z0]	CSR	1215.67	890
ENSANGT00000012588	AGAP000278-RA	OBP9	CSR	1091.67	518
ENSANGT00000023833	AGAP008278-RA	D7 L1 PRECURSOR ALLERGEN AED A 2	D7 FAMILY	2962	8586
ENSANGT00000021346	AGAP004900-RA	SERINE PROTEASE	DIG/PROT	4508.67	3865.67
ENSANGT00000019623	AGAP010764-RA	ENDOPEPTIDASE 2-'MEPRIN A SUBUNIT PRECURSOR EC3.4.24.18	DIG/PROT	4220.67	3625.67
ENSANGT00000016399	AGAP012608-RA	PROTEASOME SUBUNIT BETA TYPE 4 PRECURSOR EC_3.4.25.1 PROTEASOME BETA CHAIN MACROPAIN BETA CHAIN MULTICATALYTIC ENDOPEPTIDASE COMPLEX BETA CHAIN PROTEASOME CHAIN 3;	DIG/PROT	3238.67	2029.67
ENSANGT00000020016	AGAP011435-RA	CARBOXYPEPTIDASE PRECURSOR;	DIG/PROT	3208	3719.67
ENSANGT00000007943	AGAP001881-RA	AMINOPEPTIDASE N EC3.4.11.2 MICROSOMAL AMINOPEPTIDASE	DIG/PROT	3107.33	1033.33
ENSANGT00000020175	AGAP011792-RA	PEPTIDASE S1 AND S6,	DIG/PROT	3072.67	3167.33
ENSANGT00000015802	AGAP009828-RA	SERINE PROTEASE	DIG/PROT	2916	3294.33
ENSANGT00000017208	AGAP010798-RA	SERINE PROTEASE	DIG/PROT	2766.67	1267
ENSANGT00000019854	AGAP000129-RA	AMINOPEPTIDASE N EC3.4.11.2 MICROSOMAL AMINOPEPTIDASE	DIG/PROT	2263.67	1816.33
ENSANGT00000020553	AGAP006206-RB	CARBOXYPEPTIDASE	DIG/PROT	2186.33	1768
ENSANGT00000023651		XAA PRO DIPEPTIDASE EC3.4.13.9 X PRO DIPEPTIDASE PROLINE DIPEPTIDASE PROLIDASE IMIDODIPEPTIDASE	DIG/PROT	2015	2039.67
ENSANGT00000006488	AGAP008965-RA	MALTASE PRECURSOR EC3.2.1.20	DIG/PROT	1784	1710.67
ENSANGT00000020530	AGAP010528-RA	SERINE PROTEASE SNAKE PRECURSOR EC3.4.21.-	DIG/PROT	1693	660
ENSANGT00000013052	AGAP006371-RA	ALPHA AMYLASE PRECURSOR EC3.2.1.1	DIG/PROT	1668	827
ENSANGT00000026231		CAAX PRENYL PROTEASE 1 HOMOLOG EC3.4.24.84 PRENYL SPECIFIC ENDOPROTEASE 1 FARNESYLATED PROTEINS CONVERTING ENZYME 1 FACE 1 ZINC METALLOPROTEINASE STE24 HOMOLOG	DIG/PROT	1598.67	530.333
ENSANGT00000027234	AGAP010718-RA	PROTEASOME SUBUNIT BETA TYPE 8 PRECURSOR EC_3.4.25.1 PROTEASOME COMPONENT C13 MACROPAIN SUBUNIT C13 MULTICATALYTIC ENDOPEPTIDASE COMPLEX SUBUNIT C13;	DIG/PROT	1592.33	1451
ENSANGT00000012706	AGAP010968-RA	PEPTIDASE S1 AND S6,	DIG/PROT	1466.33	1540.33
ENSANGT00000014152	AGAP011477-RA	SERINE PROTEASE	DIG/PROT	1399	775.667
ENSANGT00000013568	AGAP003277-RA	PEPTIDASE A1	DIG/PROT	1365.67	979
ENSANGT00000006959	AGAP008061-RA	CHITINASE	DIG/PROT	1318.67	667
ENSANGT00000021940	AGAP005671-RA	PEPTIDASE S1 AND S6,	DIG/PROT	1214	506
ENSANGT00000005638	AGAP003869-RA	CYTOSOL AMINOPEPTIDASE EC3.4.11.1 LEUCINE AMINOPEPTIDASE LAP LEUCYL AMINOPEPTIDASE PROLINE AMINOPEPTIDASE EC3.4.11.- 5 PROLYL AMINOPEPTIDASE	DIG/PROT	1134.33	901
ENSANGT00000032163	AGAP012945-RA	CASPASE PRECURSOR EC_3.4.22.- CASP [CONTAINS: CASPASE CASPASE;	DIG/PROT	1120.33	603.667
ENSANGT00000012182	AGAP001697-RA	PROTEASOME SUBUNIT BETA TYPE 3 EC3.4.25.1 PROTEASOME THETA CHAIN PROTEASOME CHAIN 13 PROTEASOME COMPONENT C10 II	DIG/PROT	1113	1085
ENSANGT00000014768	AGAP003193-RA	ATP BINDING PROTEIN	DIVERSE	4654.33	1436
ENSANGT00000023588	AGAP001053-RA	TROPONIN I;	DIVERSE	4555.33	4607.33
ENSANGT00000032540	AGAP011941-RA	PUTATIVE GPCR CLASS A ORPHAN RECEPTOR 14 [Source:Anopheles_symbol;Acc:GPRNNA14]	DIVERSE	4174.33	1139.67
ENSANGT00000021046	AGAP006419-RA	ALLRGN	DIVERSE	4146	3058.33
ENSANGT00000030829		BIPARTITE NUCLEAR LOCALIZATION SEQUENCE	DIVERSE	3904.67	2449.67
ENSANGT00000015675	AGAP005174-RA	NUCLEOPORIN SEH1 SEC13	DIVERSE	3781.67	787
ENSANGT00000030854	AGAP000588-RA	INHIBITIN, BETA SUBUNIT;	DIVERSE	3584	1019.67
ENSANGT00000017480	AGAP000764-RA	JUXTAPOSED WITH ANOTHER ZINC FINGER 1	DIVERSE	3433	2312.33
ENSANGT00000017326	AGAP000523-RA	ATP SYNTHASE LIPID BINDING PROTEIN MITOCHONDRIAL PRECURSOR EC3.6.3.14 ATP SYNTHASE PROTEOLIPID ATPASE 9 ATPASE SUBUNIT C	DIVERSE	3305.67	965.667
ENSANGT00000017856	AGAP003324-RA	YJEF-RELATED PROTEIN	DIVERSE	3170	708.667
ENSANGT00000015648	AGAP011302-RA	ALKALINE PHOSPHATASE PRECURSOR EC3.1.3.1	DIVERSE	3142.33	2536.67
ENSANGT00000016717		52 KDA REPRESSOR OF THE INHIBITOR OF THE KINASE P58IPK INTERACTING 58 KDA INTERFERON INDUCED KINASE INTERACTING P52RIPK THAP DOMAIN 0	DIVERSE	3089	1407.67
ENSANGT00000020448	AGAP003069-RA	MICROSOMAL SIGNAL PEPTIDASE 18 KDA SUBUNIT EC_3.4.-.- SPASE 18 KDA SUBUNIT SPC18 ENDOPEPTIDASE SP18 SEC11 1;	DIVERSE	3036.33	2374.67
ENSANGT00000022116	AGAP002465-RA	FERRITIN	DIVERSE	2998.67	2386.67
ENSANGT00000021333	AGAP003697-RA	MUS MUSCULUS CDNA PRODUCT:HYPOTHETICAL UDP GLYCOSYLTRANSFERASE/GLYCOGEN PHOSPHORYLASE STRUCTURE CONTAINING PROTEIN	DIVERSE	2943	1069.33
ENSANGT00000016639	AGAP009207-RA	MITOGEN ACTIVATED KINASE EC2.7.1.37 KINASE	DIVERSE	2833	992.333
ENSANGT00000019455	AGAP000150-RA	GSG6 PRECURSOR	DIVERSE	2735	2852.67
ENSANGT00000013726	AGAP010464-RA	ACYL CARRIER PROTEIN MITOCHONDRIAL ACP NADH UBIQUINONE OXIDOREDUCTASE 9.6 KDA SUBUNIT CI SDAP	DIVERSE	2583	2789.33
ENSANGT00000001848		FRIZZLED PRECURSOR FRIZZLED FZ	DIVERSE	2578.67	945.667
ENSANGT00000014237	AGAP003477-RA	T COMPLEX 1 SUBUNIT TCP 1 CCT	DIVERSE	2562.33	1875.33
ENSANGT00000032401	AGAP003049-RA	ACYL COA DESATURASE EC_1.14.19.1 STEAROYL COA DESATURASE FATTY ACID DESATURASE DELTA 9 DESATURASE;	DIVERSE	2448.33	950
ENSANGT00000028082		TRANSFERRIN FRAGMENT	DIVERSE	2382	1351
ENSANGT00000031841	AGAP004395-RA	NUCLEOPLASMIN DNLP CHROMATIN DECONDENSATION 1;	DIVERSE	2340.33	1781
ENSANGT00000012752		COPIA GAG INT POL [CONTAINS: COPIA VLP PROTEIN; COPIA PROTEASE EC3.4.23.- ]	DIVERSE	2311.67	1636
ENSANGT00000025281		CALCINEURIN B SUBUNIT PHOSPHATASE 2B REGULATORY SUBUNIT PHOSPHATASE 3 REGULATORY SUBUNIT B ALPHA	DIVERSE	2224.67	780.667
ENSANGT00000024378	AGAP003372-RA	GS1	DIVERSE	2206.67	1957
ENSANGT00000016575	AGAP012261-RA	UDP GLUCOSE 4 EPIMERASE EC5.1.3.2 GALACTOWALDENASE UDP GALACTOSE 4 EPIMERASE	DIVERSE	2206	2077
ENSANGT00000014593		FACTOR	DIVERSE	2148	746
ENSANGT00000022573	AGAP002440-RA	GTP BINDING RHO	DIVERSE	2141.67	1792.33
ENSANGT00000015996	AGAP010387-RA	SERINE PYRUVATE AMINOTRANSFERASE EC2.6.1.51 SPT ALANINE GLYOXYLATE AMINOTRANSFERASE EC2.6.1.- 44 AGT	DIVERSE	2138.33	3005.33
ENSANGT00000028518	AGAP007393-RB	DISULFIDE ISOMERASE PRECURSOR EC5.3.4.1	DIVERSE	2110.33	529
ENSANGT00000022118	AGAP011150-RA	GRPE HOMOLOG MITOCHONDRIAL PRECURSOR	DIVERSE	2103.67	1856.33
ENSANGT00000003578	AGAP004334-RA	GSG5 PRECURSOR	DIVERSE	2078.33	2112.33
ENSANGT00000024128		S ADENOSYLMETHIONINE SYNTHETASE EC2.5.1.6 METHIONINE ADENOSYLTRANSFERASE ADOMET SYNTHETASE	DIVERSE	2006.67	543
ENSANGT00000019195	AGAP011629-RA	DIHYDROLIPOYL DEHYDROGENASE MITOCHONDRIAL PRECURSOR EC1.8.1.4 DIHYDROLIPOAMIDE DEHYDROGENASE	DIVERSE	1897.33	762.667
ENSANGT00000026493	AGAP012299-RA	G1/S SPECIFIC CYCLIN	DIVERSE	1848	596.333
ENSANGT00000032147	AGAP004836-RA	HYP3.5 PRECURSOR.	DIVERSE	1840.67	1000.67
ENSANGT00000028413		PHOSPHATIDYLETHANOLAMINE BINDING PEBP HCNPPP [CONTAINS: HIPPOCAMPAL CHOLINERGIC NEUROSTIMULATING PEPTIDE HCNP ];	DIVERSE	1821.67	755.667
ENSANGT00000024222	AGAP012189-RA	ALPHA/BETa HYDROLASE	DIVERSE	1799.33	1449
ENSANGT00000022378	AGAP007901-RA	RAS RELATED RAB	DIVERSE	1763.33	1265.33
ENSANGT00000027377	AGAP000727-RA	ADENYLATE CYCLASE TYPE EC4.6.1.1 ATP PYROPHOSPHATE LYASE ADENYLYL CYCLASE	DIVERSE	1747.33	951.667
ENSANGT00000008699	AGAP011962-RA	TRANSMEMBRANE PFT27 TPA REGULATED LOCUS	DIVERSE	1728.33	717.667
ENSANGT00000021231	AGAP011842-RA	MICROSOMAL SIGNAL PEPTIDASE 25 KDA SUBUNIT EC3.4.-.- SPASE 25 KDA SUBUNIT SPC25	DIVERSE	1706	1384
ENSANGT00000024885	AGAP012780-RA	EXONUCLEASE	DIVERSE	1675.33	800.333
ENSANGT00000013404	AGAP004272-RA	BRIDE OF SEVENLESS PRECURSOR	DIVERSE	1663	634
ENSANGT00000022035	AGAP000378-RA	IFeIF4GMA3	DIVERSE	1634.33	1150
ENSANGT00000011654	AGAP008027-RA	HEMOPEXIN,MSF1	DIVERSE	1580.67	861.667
ENSANGT00000019155	AGAP008432-RA	MYB DNA BINDING	DIVERSE	1572	1515
ENSANGT00000011336	AGAP001995-RA	PROTEASOME SUBUNIT ALPHA TYPE EC_3.4.25.1; PROSAg25 protein. [Source:Uniprot/SPTREMBL;Acc:Q8T0Y8]	DIVERSE	1571	1491.67
ENSANGT00000011286	AGAP003582-RA	SORBITOL DEHYDROGENASE EC1.1.1.14 L IDITOL 2 DEHYDROGENASE	DIVERSE	1568.33	684
ENSANGT00000023570	AGAP001053-RA	TROPONIN I TNI	DIVERSE	1548	1441.33
ENSANGT00000011284	AGAP003581-RA	SORBITOL DEHYDROGENASE EC1.1.1.14 L IDITOL 2 DEHYDROGENASE	DIVERSE	1529.67	1373
ENSANGT00000017729	AGAP004743-RA	COP COATED VESICLE MEMBRANE P24 PRECURSOR	DIVERSE	1512.67	1549.33
ENSANGT00000011904	AGAP008245-RA	APICAL	DIVERSE	1510.67	874
ENSANGT00000015577	AGAP000327-RA	TYROSINE AMINOTRANSFERASE EC2.6.1.5 L TYROSINE:2 OXOGLUTARATE AMINOTRANSFERASE TAT	DIVERSE	1493.33	830.667
ENSANGT00000021517	AGAP007722-RA	ADENYLATE KINASE ISOENZYME EC2.7.4.3 ATP AMP TRANSPHOSPHORYLASE	DIVERSE	1493	1100
ENSANGT00000011468	AGAP004990-RA	HTH3	DIVERSE	1492.33	1160.67
ENSANGT00000011987	AGAP008265-RA	SERYL TRNA SYNTHETASE EC6.1.1.11 SERINE TRNA LIGASE SERRS	DIVERSE	1469.33	775
ENSANGT00000021902	AGAP008227-RA	GLYCOTRANS 20,	DIVERSE	1447.67	1409.33
ENSANGT00000025046	AGAP005528-RB	ATPGTPA,UPF0005	DIVERSE	1439.67	566.333
ENSANGT00000021580	AGAP004596-RA	PYRUVATE KINASE EC2.7.1.40	DIVERSE	1427.67	1444.33
ENSANGT00000032342	AGAP000546-RA	ACYL COA BINDING ACBP DIAZEPAM BINDING INHIBITOR DBI ENDOZEPINE EP;	DIVERSE	1394.67	1227
ENSANGT00000027397	AGAP001501-RA	SENESCENCE MARKER 30 SMP 30 REGUCALCIN RC	DIVERSE	1378.67	953.667
ENSANGT00000015697	AGAP009841-RA	UBA/UBX 33.3 KDA	DIVERSE	1373	543
ENSANGT00000016433	AGAP012763-RA	CYCLIN-N-TERMINAL	DIVERSE	1371	1258
ENSANGT00000030773	AGAP012678-RA	GLUCOSE 6 PHOSPHATE 1 DEHYDROGENASE EC_1.1.1.49 G6PD;	DIVERSE	1371	1197.33
ENSANGT00000010586		APOLIPOPROTEIN D PRECURSOR APO D APOD	DIVERSE	1352.33	693.667
ENSANGT00000022634	AGAP006179-RC	CALFLAGIN,EF-HAND	DIVERSE	1343.33	775.333
ENSANGT00000008952	AGAP012400-RA	MALTASE PRECURSOR EC3.2.1.20	DIVERSE	1332.67	984.333
ENSANGT00000013799	AGAP006279-RA	GTP BINDING RHO	DIVERSE	1287	1248.33
ENSANGT00000014820	AGAP002393-RA	GDP FUCOSE TRANSPORTER	DIVERSE	1273.33	923.333
ENSANGT00000026889	AGAP009883-RA	GROWTH HORMONE INDUCIBLE TRANSMEMBRANE DERMAL PAPILLA DERIVED 2 TRANSMEMBRANE BAX INHIBITOR MOTIF CONTAINING 5;	DIVERSE	1244	1187
ENSANGT00000031845	AGAP004316-RA	11.9 KDA SALIVARY;	DIVERSE	1202	463.667
ENSANGT00000021996	AGAP011162-RA	CH TOG COLONIC AND HEPATIC TUMOR OVER EXPRESSED	DIVERSE	1191.67	640
ENSANGT00000022575	AGAP003008-RA	26S PROTEASE REGULATORY SUBUNIT	DIVERSE	1174.67	880.667
ENSANGT00000023707		SERINE/THREONINE PHOSPHATASE EC3.1.3.16	DIVERSE	1171.67	1106
ENSANGT00000025298	AGAP011406-RA	ZINC FINGER;	DIVERSE	1154.33	455
ENSANGT00000013941	AGAP008884-RA	PROTOHEME IX FARNESYLTRANSFERASE MITOCHONDRIAL PRECURSOR EC2.5.1.- HEME O SYNTHASE	DIVERSE	1153.67	842.333
ENSANGT00000013993	AGAP008909-RA	PHOSPHATIDYLETHANOLAMINE BINDING PEBP	DIVERSE	1152.33	962.667
ENSANGT00000014906	AGAP003357-RA	MtN3 AND SALIVA RELATED TRANSMEMBRANE PROTEIN	DIVERSE	1130.33	981
ENSANGT00000015921	AGAP007258-RA	IRON RESPONSIVE ELEMENT BINDING 1 IRE BP 1 IRON REGULATORY 1 IRP1 FERRITIN REPRESSOR ACONITATE HYDRATASE EC4.2.1.3 CITRATE HYDRO LYASE ACONITASE	DIVERSE	1125.33	366.333
ENSANGT00000016154	AGAP012660-RA	TRANSMEMBRANE 9 SUPERFAMILY MEMBER	DIVERSE	1119	532.667
ENSANGT00000028240	AGAP007699-RC	GTP BINDING NUCLEAR RAN	DIVERSE	1114	845.333
ENSANGT00000032341		MANNOSYL OLIGOSACCHARIDE 1 2 ALPHA MANNOSIDASE EC_3.2.1.113 PROCESSING ALPHA 1 2 MANNOSIDASE ALPHA 1 2 MANNOSIDASE MANNOSIDASE ALPHA CLASS 1A MEMBER;	DIVERSE	1109	470.333
ENSANGT00000008498	AGAP001731-RA	F BOX ONLY 11	DIVERSE	1080.67	514
ENSANGT00000012470	AGAP008761-RA	TRANSLOCON ASSOCIATED PROTEIN GAMMA SUBUNIT TRAP GAMMA SIGNAL SEQUENCE RECEPTOR GAMMA SUBUNIT SSR GAMMA	DIVERSE	1080.33	843.333
ENSANGT00000028838	AGAP002173-RA	DYSTROPHIA MYOTONICA CONTAINING WD REPEAT MOTIF DMR N9	DIVERSE	1050.67	985.333
ENSANGT00000002975	AGAP002569-RA	TUMOR DIFFERENTIALLY EXPRESSED	DIVERSE	1048.33	447
ENSANGT00000014166	AGAP005432-RA	PROGRAMMED CELL DEATH 5 TFAR19 TF 1 CELL APOPTOSIS RELATED GENE 19	DIVERSE	1048	605.333
ENSANGT00000010866	AGAP004786-RA	PYRUVATE DEHYDROGENASE E1 COMPONENT ALPHA SUBUNIT SOMATIC FORM MITOCHONDRIAL PRECURSOR EC_1.2.4.1 PDHE1 A TYPE I;	DIVERSE	1048	739.667
ENSANGT00000010056	AGAP010436-RA	ADENYLATE CYCLASE TYPE EC4.6.1.1 ATP PYROPHOSPHATE LYASE ADENYLYL CYCLASE	DIVERSE	1047.67	512.667
ENSANGT00000030241	AGAP002446-RA	EGF-LIKE REGION;	DIVERSE	1036.67	395
ENSANGT00000020589	AGAP012445-RA	LIPID PHOSPHATE PHOSPHOHYDROLASE EC_3.1.3.4 PHOSPHATIDIC ACID PHOSPHATASE PHOSPHATIDATE PHOSPHOHYDROLASE TYPE PAP PAP2;	DIVERSE	1033.33	853.667
ENSANGT00000027743		GLYCERALDEHYDE 3 PHOSPHATE DEHYDROGENASE EC1.2.1.12 GAPDH	DIVERSE	1032	469.333
ENSANGT00000020911	AGAP001321-RA	FLAVIN REDUCTASE EC1.5.1.30 FR NADPH DEPENDENT DIAPHORASE NADPH FLAVIN REDUCTASE FLR BILIVERDIN REDUCTASE B EC1.3.1.- 24 BVR B BILIVERDIN IX BETA REDUCTASE GREEN HEME BINDING GHBP	DIVERSE	1030	811.333
ENSANGT00000020817	AGAP001914-RA	HSP90 CO CHAPERONE CDC37 HSP90 CHAPERONE KINASE TARGETING SUBUNIT	DIVERSE	1022.67	604.333
ENSANGT00000017694	AGAP004455-RA	BETA 1 3 GLUCAN BINDING PRECURSOR BGBP BETA 1 3 GLUCAN RECOGNITION BETAGRP; Putative gram negative bacteria binding protein. [Source:Uniprot/SPTREMBL;Acc:O17492]	IMM	4774.67	2656.67
ENSANGT00000018439	AGAP007386-RA	LYSC7	IMM	4721.67	2914
ENSANGT00000032560	AGAP010347-RB	SOD3b	IMM	4522.33	4023
ENSANGT00000017011	AGAP002848-RA	E1 PROTEIN AND DEF2 ALLERGEN	IMM	4451.67	5012.33
ENSANGT00000020234	AGAP006747-RA	NUCLEAR FACTOR NF KAPPA B SUBUNIT; RELISH	IMM	4226.33	1189.67
ENSANGT00000020201	AGAP011824-RA	PEROXIREDOXIN 6	IMM	3682	2422.33
ENSANGT00000017888	AGAP007344-RA	GNBPB1	IMM	3596.67	2005.33
ENSANGT00000020147	AGAP006747-RA	REL2	IMM	3582.33	1242.67
ENSANGT00000022894	AGAP004247-RA	PHOSPHOLIPID HYDROPEROXIDE GLUTATHIONE PEROXIDASE EC1.11.1.12 GPX 4	IMM	3572.67	1885.33
ENSANGT00000019782	AGAP011054-RA	TPX2	IMM	3473.67	2611.67
ENSANGT00000009921	AGAP005126-RB	SPZ6	IMM	3459.33	615.333
ENSANGT00000019782	AGAP011054-RA	THIOREDOXIN PEROXIDASE THIOREDOXIN DEPENDENT PEROXIDE REDUCTASE	IMM	3380.33	2625
ENSANGT00000021216	AGAP010812-RA	TEP4	IMM	3351.67	1495.67
ENSANGT00000014138	AGAP005933-RA	NF KAPPA B ESSENTIAL MODULATOR INHIBITOR OF NUCLEAR FACTOR KAPPA B KINASE GAMMA SUBUNIT DMIKKGAMMA NEMO HOMOLOG;	IMM	3288	1163.67
ENSANGT00000020260	AGAP006761-RA	BETA 1 3 GLUCAN BINDING PRECURSOR BGBP BETA 1 3 GLUCAN RECOGNITION BETAGRP; GNBP A1 (Fragment). [Source:Uniprot/SPTREMBL;Acc:Q6VFF3]	IMM	3179	1248
ENSANGT00000013948	AGAP001212-RA	PEPTIDOGLYCAN RECOGNITION; peptidoglycan recognition protein long class [Source:Anopheles_symbol;Acc:PGRPLB]	IMM	3166.33	1327
ENSANGT00000032065	AGAP007049-RA	BETA DEFENSIN	IMM	2893.67	2088.33
ENSANGT00000019522	AGAP008364-RA	TEP 15	IMM	2519	1908
ENSANGT00000020588	AGAP010517-RA	SUPEROXIDE DISMUTASE [MN] MITOCHONDRIAL EC_1.15.1.1; Superoxide dismutase 1 (Fragment). [Source:Uniprot/SPTREMBL;Acc:Q6RBZ4]	IMM	2482.67	2058.67
ENSANGT00000024759	AGAP005246-RD	INHIBITOR; SRPN10	IMM	2474	1605
ENSANGT00000010840	AGAP004807-RA	GALE7	IMM	2440.67	2214.67
ENSANGT00000024759	AGAP005246-RD	SERPIN	IMM	2399.67	1879.33
ENSANGT00000022894	AGAP004247-RA	PHOSPHOLIPID HYDROPEROXIDE GLUTATHIONE PEROXIDASE MITOCHONDRIAL PRECURSOR EC_1.11.1.12 PHGPX GPX 4; glutathione dependent peroxidase [Source:Anopheles_symbol;Acc:GPX2-b]	IMM	2347.33	2260.33
ENSANGT00000012288	AGAP010133-RA	SCAVENGER RECEPTOR CLASS B MEMBER; A-CD36 protein (Fragment). [Source:Uniprot/SPTREMBL;Acc:Q17012]	IMM	2070.67	1780.67
ENSANGT00000010886	AGAP002966-RA	INTERLEUKIN 1 RECEPTOR ASSOCIATED KINASE IRAK; serine/threonine protein kinase death domain protein pelle [Source:Anopheles_symbol;Acc:PLL1]	IMM	1982	803.667
ENSANGT00000021365	AGAP004921-RA	CASPS5	IMM	1950.33	852.667
ENSANGT00000019120	AGAP007866-RA	SPZ4	IMM	1910.33	954
ENSANGT00000012979	AGAP006342-RA	PGRPS3	IMM	1839.33	967
ENSANGT00000010545	AGAP009212-RA	SERINE PROTEASE INHIBITOR	IMM	1821	658.667
ENSANGT00000013962	AGAP004247-RB	PHOSPHOLIPID HYDROPEROXIDE GLUTATHIONE PEROXIDASE MITOCHONDRIAL PRECURSOR EC_1.11.1.12 PHGPX GPX 4; glutathione dependent peroxidase [Source:Anopheles_symbol;Acc:GPX2-b]	IMM	1794.33	1844
ENSANGT00000016680	AGAP003139-RA	INHIBITOR; SRPN9	IMM	1552.33	919.667
ENSANGT00000010622	AGAP002625-RA	PA P; C-TYPE LECTIN	IMM	1529.33	878.667
ENSANGT00000022894	AGAP004247-RA	PHOSPHOLIPID HYDROPEROXIDE GLUTATHIONE PEROXIDASE MITOCHONDRIAL PRECURSOR EC_1.11.1.12 PHGPX GPX 4; glutathione dependent peroxidase [Source:Anopheles_symbol;Acc:GPX2-b]	IMM	1524.67	1437
ENSANGT00000032525	AGAP004921-RA	CASPASE PRECURSOR	IMM	1491.67	839
ENSANGT00000020588	AGAP010517-RA	SOD1	IMM	1450.33	1428.67
ENSANGT00000013255	AGAP008645-RA	GAMBICIN	IMM	1449.67	780.333
ENSANGT00000026803	AGAP012385-RA	TOLL8	IMM	1423.67	784.333
ENSANGT00000018439	AGAP007386-RA	LYSOZYME C	IMM	1362.67	888
ENSANGT00000012740	AGAP000213-RA	SOCS PROTEIN	IMM	1358.67	495
ENSANGT00000021546	AGAP007663-RA	HEMOLYMPH PRECURSOR	IMM	1344	1875.67
ENSANGT00000008317	AGAP011187-RA	TOLL10	IMM	1308	315.667
ENSANGT00000027140	AGAP011693-RA	CASPL1	IMM	1261	552.333
ENSANGT00000026327	AGAP010221-RA	IMMUNOGLOBULIN V-SET	IMM	1223.67	572
ENSANGT00000030748	AGAP004999-RA	FIBRINOGEN,ALPHA,BETa,GAMMa CHAIN	IMM	1194.33	444
ENSANGT00000021282	AGAP010815-RA	TEP1	IMM	1169.67	399
ENSANGT00000011564	AGAP001554-RA	FIBRINOGEN,ALPHA,BETa,GAMMa CHAIN	IMM	1154.67	316
ENSANGT00000016283	AGAP010816-RA	TEP3	IMM	1100	312.333
ENSANGT00000021362	AGAP004922-RA	CASPASE PRECURSOR EC_3.4.22.- CASP [CONTAINS: CASPASE CASPASE; caspase short class [Source:Anopheles_symbol;Acc:CASPS11]	IMM	1089.33	674.333
ENSANGT00000009997	AGAP000396-RA	PEROXIREDOXIN	IMM	1078.33	1175.67
ENSANGT00000020762	AGAP000443-RA	CTL5	IMM	1056.67	537.667
ENSANGT00000032525	AGAP004921-RA	CASPASE PRECURSOR EC_3.4.22.- CASP [CONTAINS: CASPASE CASPASE; caspase short class [Source:Anopheles_symbol;Acc:CASPS11]	IMM	1037.33	704.667
ENSANGT00000011670		GLYOXYLATE REDUCTASE/HYDROXYPYRUVATE REDUCTASE EC1.1.1.79	MET/ENZ	4760.67	3881.33
ENSANGT00000014953	AGAP002353-RA	TRIACYLGLYCEROL LIPASE GASTRIC PRECURSOR EC3.1.1.3 GASTRIC LIPASE GL	MET/ENZ	4630	3202.67
ENSANGT00000028926	AGAP007642-RA	6 PHOSPHOFRUCTOKINASE TYPE EC2.7.1.11 PHOSPHOFRUCTOKINASE 1 PHOSPHOHEXOKINASE PHOSPHOFRUCTO 1 KINASE ISOZYME PFK	MET/ENZ	4048.67	1361
ENSANGT00000017587	AGAP004437-RA	GLYCEROL 3 PHOSPHATE DEHYDROGENASE MITOCHONDRIAL PRECURSOR EC1.1.99.5 GPD M GPDH M	MET/ENZ	3609.67	4082
ENSANGT00000030205		PYRUVATE KINASE	MET/ENZ	3533.67	3236.67
ENSANGT00000004895	AGAP011442-RA	RETINOID INDUCIBLE SERINE CARBOXYPEPTIDASE PRECURSOR EC3.4.16.-	MET/ENZ	3338.67	2584
ENSANGT00000029192		METHYLGLUTACONYL COA HYDRATASE MITOCHONDRIAL PRECURSOR EC4.2.1.18 AU SPECIFIC RNA BINDING ENOYL COA HYDRATASE AU BINDING COA HYDRATASE	MET/ENZ	3190	2607.33
ENSANGT00000011120	AGAP008719-RA	S PHASE KINASE ASSOCIATED 1A CYCLIN A/CDK2 ASSOCIATED P19 P19A P19SKP1 RNA POLYMERASE II ELONGATION FACTOR ORGAN OF CORTI 2 OCP II OCP 2 TRANSCRIPTION ELONGATION FACTOR B SIII	MET/ENZ	3188	2845
ENSANGT00000031281	AGAP008476-RA	CASEIN KINASE I	MET/ENZ	2976	1142
ENSANGT00000001938		GLUCOSAMINE 6 PHOSPHATE ISOMERASE EC3.5.99.6 GLUCOSAMINE 6 PHOSPHATE DEAMINASE GNPDA GLCN6P DEAMINASE	MET/ENZ	2944	828.333
ENSANGT00000016500	AGAP009094-RA	CYSTEINE DESULFURASE MITOCHONDRIAL PRECURSOR EC2.8.1.7	MET/ENZ	2870.67	2101.67
ENSANGT00000011803	AGAP012395-RA	PEPTIDE METHIONINE SULFOXIDE REDUCTASE EC_1.8.4.6 METHIONINE S SULFOXIDE REDUCTASE ECDYSONE INDUCED 28/29 KDA;	MET/ENZ	2721.67	2571.67
ENSANGT00000017330	AGAP000531-RA	VERY POTENTIAL LIPOATE LIGASE EC 6 LIPOATE BIOSYNTHESIS LIPOYL LIGASE FRAGMENT	MET/ENZ	2714	1196.67
ENSANGT00000014715	AGAP003222-RA	PHOSPHATIDYLINOSITOLGLYCAN CLASS N (PIG-N)	MET/ENZ	2657.33	672.333
ENSANGT00000022045	AGAP011172-RA	CYSTATHIONINE GAMMA LYASE EC4.4.1.1 GAMMA CYSTATHIONASE	MET/ENZ	2377.33	2105
ENSANGT00000016412		CARBONIC ANHYDRASE EC4.2.1.1 CARBONATE DEHYDRATASE CA	MET/ENZ	2253	1890.67
ENSANGT00000019358	AGAP008487-RA	ACID SPHINGOMYELINASE PHOSPHODIESTERASE PRECURSOR EC3.1.4.- ASM PHOSPHODIESTERASE	MET/ENZ	2096.67	1856
ENSANGT00000021039	AGAP005347-RA	ALPHA 1 3 MANNOSYL GLYCOPROTEIN 2 BETA N ACETYLGLUCOSAMINYLTRANSFERASE EC2.4.1.101 N GLYCOSYL OLIGOSACCHARIDE GLYCOPROTEIN N ACETYLGLUCOSAMINYLTRANSFERASE I GNT I GLCNAC T I	MET/ENZ	2091.67	891.667
ENSANGT00000021155	AGAP005512-RA	ELONGATION OF VERY LONG CHAIN FATTY ACIDS	MET/ENZ	1982.33	794.667
ENSANGT00000013242	AGAP006799-RA	ADRENODOXIN PROTEIN MITOCHONDRIAL PRECURSOR	MET/ENZ	1975.33	855.333
ENSANGT00000022030	AGAP000367-RA	GLYOXALASE	MET/ENZ	1932.33	2290.33
ENSANGT00000017981	AGAP011353-RA	PHOSPHOMANNOMUTASE EC5.4.2.8 PMM	MET/ENZ	1888.67	1109.67
ENSANGT00000011052	AGAP008708-RA	TYROSINE PHOSPHATASE	MET/ENZ	1876.33	1731.33
ENSANGT00000027683	AGAP008604-RA	GLYCYL TRNA SYNTHETASE EC6.1.1.14 GLYCINE TRNA LIGASE GLYRS	MET/ENZ	1735.33	1240.67
ENSANGT00000016100	AGAP004655-RA	LUCIFERIN 4 MONOOXYGENASE EC1.13.12.7 LUCIFERASE	MET/ENZ	1656	1321.67
ENSANGT00000016388		PROBABLE GLUTAMYL TRNA GLN AMIDOTRANSFERASE SUBUNIT B MITOCHONDRIAL PRECURSOR EC6.3.5.- GLU ADT SUBUNIT B CYTOCHROME OXIDASE ASSEMBLY FACTOR PET112 HOMOLOG	MET/ENZ	1595	517.667
ENSANGT00000020224	AGAP011805-RA	ORNITHINE DECARBOXYLASE EC4.1.1.17 ODC	MET/ENZ	1568.33	865
ENSANGT00000018531	AGAP007827-RA	ENOLASE	MET/ENZ	1554.67	1224.33
ENSANGT00000016950	AGAP012071-RA	LACTOYLGLUTATHIONE LYASE EC_4.4.1.5 METHYLGLYOXALASE ALDOKETOMUTASE GLYOXALASE I GLX I KETONE ALDEHYDE MUTASE S D LACTOYLGLUTATHIONE METHYLGLYOXAL LYASE;	MET/ENZ	1552	1340
ENSANGT00000020590	AGAP010499-RA	ALCOHOL DEHYDROGENASE EC1.1.1.1	MET/ENZ	1547	1073
ENSANGT00000019292	AGAP008502-RA	CARBONYL REDUCTASE [NADPH] EC1.1.1.184 NADPH DEPENDENT CARBONYL REDUCTASE	MET/ENZ	1540	1038.33
ENSANGT00000020939	AGAP006660-RC	ISOCITRATE DEHYDROGENASE [NADP] MITOCHONDRIAL PRECURSOR EC1.1.1.42 OXALOSUCCINATE DECARBOXYLASE IDH NADP+ SPECIFIC ICDH IDP ICD M	MET/ENZ	1423.67	1043.33
ENSANGT00000011393	AGAP003578-RA	ALDEHYDE DEHYDROGENASE	MET/ENZ	1353.33	1603
ENSANGT00000003517	AGAP004742-RB	COA CARBOXYLASE ALPHA CHAIN MITOCHONDRIAL PRECURSOR ALPHA SUBUNIT COA:CARBON DIOXIDE LIGASE ALPHA SUBUNIT;	MET/ENZ	1350	1511.33
ENSANGT00000016706	AGAP003134-RA	FK506 BINDING PRECURSOR EC5.2.1.8 PEPTIDYL PROLYL CIS TRANS ISOMERASE PPIASE ROTAMASE	MET/ENZ	1348.33	1316.33
ENSANGT00000014378		GLYCINE DEHYDROGENASE [DECARBOXYLATING] MITOCHONDRIAL PRECURSOR EC1.4.4.2 GLYCINE DECARBOXYLASE GLYCINE CLEAVAGE SYSTEM P	MET/ENZ	1295.33	331.333
ENSANGT00000017707	AGAP004744-RA	SUCCINYL COA LIGASE [ADP FORMING] BETA CHAIN MITOCHONDRIAL PRECURSOR EC6.2.1.5 SUCCINYL COA SYNTHETASE BETAA CHAIN SCS BETAA ATP SPECIFIC SUCCINYL COA SYNTHETASE BETA SUBUNIT	MET/ENZ	1265	1165.67
ENSANGT00000013314	AGAP009944-RA	ALDEHYDE DEHYDROGENASE	MET/ENZ	1230.33	939.667
ENSANGT00000020752	AGAP008549-RA	U4/U6 U5 TRI SNRNP ASSOCIATED 1 SQUAMOUS CELL CARCINOMA ANTIGEN RECOGNIZED BY T CELLS 1 SART 1 1;	MET/ENZ	1183	529.333
ENSANGT00000026844		SERINE/THREONINE PHOSPHATASE EC3.1.3.16	MET/ENZ	1181.33	551.667
ENSANGT00000023537	AGAP006548-RA	GLYCINE CLEAVAGE SYSTEM H PROTEIN MITOCHONDRIAL PRECURSOR	MET/ENZ	1174.33	1041
ENSANGT00000020398	AGAP006400-RA	ALKALINE PHOSPHATASE PRECURSOR EC3.1.3.1	MET/ENZ	1137.67	1117.33
ENSANGT00000017723	AGAP000881-RA	ALDEHYDE DEHYDROGENASE	MET/ENZ	1116	853
ENSANGT00000022285	AGAP011098-RA	ASPARAGINASE	MET/ENZ	1103.33	1296.67
ENSANGT00000019212	AGAP010052-RA	CARBONIC ANHYDRASE EC_4.2.1.1 CARBONIC ANHYDRASE CARBONATE DEHYDRATASE CA;	MET/ENZ	1082	1066.33
ENSANGT00000009913	AGAP005108-RA	PROLIFERATION ASSOCIATED 2G4 P38 2G4	MET/ENZ	1081	534
ENSANGT00000025979		POTENTIAL PHOSPHOLIPID TRANSPORTING ATPASE EC3.6.3.1 ATPASE CLASS I TYPE	MET/ENZ	1051	358.667
ENSANGT00000028229	AGAP006926-RA	ALCOHOL DEHYDROGENASE	MET/ENZ	1027.33	476.333
ENSANGT00000029062	AGAP012296-RA	CYTOCHROME P450	REDOX/STRESS	4511	1267.33
ENSANGT00000019775	AGAP011052-RA	ALDO KETO REDUCTASE FAMILY 1 MEMBER;	REDOX/STRESS	4141	2462
ENSANGT00000017699	AGAP004709-RA	MITOCHONDRIAL UBIQUINOL CYTOCHROME C REDUCTASE COMPLEX FRAGMENT	REDOX/STRESS	3749.33	4615.33
ENSANGT00000027651	AGAP003343-RA	CYTOCHROME P450	REDOX/STRESS	3541.67	3079.33
ENSANGT00000011310	AGAP002020-RA	NADH UBIQUINONE OXIDOREDUCTASE ASHI SUBUNIT MITOCHONDRIAL PRECURSOR EC_1.6.5.3 EC_1.6.99.- 3 COMPLEX I ASHI CI ASHI;	REDOX/STRESS	3280	2866.33
ENSANGT00000013058	AGAP004382-RA	GLUTATHIONE S TRANSFERASE EC2.5.1.18 GST CLASS THETA	REDOX/STRESS	3022	2182.33
ENSANGT00000019843		CYTOCHROME P450	REDOX/STRESS	2803	1398
ENSANGT00000010925	AGAP007574-RA	NADH UBIQUINONE OXIDOREDUCTASE B18 SUBUNIT EC1.6.5.3 EC1.6.99.- 3 COMPLEX I B18 CI B18	REDOX/STRESS	2776.67	2668.33
ENSANGT00000025325	AGAP008209-RA AGAP008204-RA	CYTOCHROME P450	REDOX/STRESS	2718.33	1778
ENSANGT00000028251	AGAP004378-RB	GLUTATHIONE S TRANSFERASE 1 EC_2.5.1.18 GST CLASS THETA; Glutathione S-transferase D11. [Source:Uniprot/SPTREMBL;Acc:Q8MUS1]	REDOX/STRESS	2702	2117.33
ENSANGT00000010903	AGAP002713-RA	PROBABLE MITOCHONDRIAL 60S RIBOSOMAL L49 MRP L49	REDOX/STRESS	2681.67	1594.33
ENSANGT00000013628	AGAP012705-RA	NADH UBIQUINONE OXIDOREDUCTASE SUBUNIT B14 5A EC_1.6.5.3 EC_1.6.99.- 3 COMPLEX I B14 5A CI B14 5A;	REDOX/STRESS	2674.67	2594
ENSANGT00000012678	AGAP004380-RA	GLUTATHIONE S TRANSFERASE EC2.5.1.18 GST CLASS THETA	REDOX/STRESS	2558.67	2874.33
ENSANGT00000032538		CYTOCHROME P450;	REDOX/STRESS	2474	1895.67
ENSANGT00000010799	AGAP007620-RA	DNAJ HOMOLOG SUBFAMILY MEMBER	REDOX/STRESS	2448	740
ENSANGT00000013147	AGAP008632-RA	ALPHA AMINOADIPIC SEMIALDEHYDE SYNTHASE MITOCHONDRIAL PRECURSOR LKR/SDH [INCLUDES: LYSINE KETOGLUTARATE REDUCTASE EC1.5.1.8 LOR LKR ; SACCHAROPINE DEHYDROGENASE EC1.5.1.- 9 SDH ]	REDOX/STRESS	2293.33	1351.33
ENSANGT00000015113	AGAP011581-RA	60S RIBOSOMAL L12 MITOCHONDRIAL PRECURSOR L12MT	REDOX/STRESS	2185	2150
ENSANGT00000004582	AGAP009584-RA	THIOREDOXIN 1;	REDOX/STRESS	2125.67	1437.33
ENSANGT00000012187	AGAP001711-RA	NADH UBIQUINONE OXIDOREDUCTASE 23 KDA SUBUNIT MITOCHONDRIAL PRECURSOR EC1.6.5.3 EC1.6.99.- 3 COMPLEX I 23KD CI 23KD TYKY SUBUNIT	REDOX/STRESS	2117	2055.33
ENSANGT00000013938	AGAP008898-RA	ATPASE INHIBITOR MITOCHONDRIAL	REDOX/STRESS	2116.67	1954
ENSANGT00000018735	AGAP005749-RA	GLUTATHIONE TRANSFERASE OMEGA 1 EC2.5.1.18 GSTO 1 1	REDOX/STRESS	2077	1416.33
ENSANGT00000018590	AGAP005781-RA	5 AMINOLEVULINIC ACID SYNTHASE ERYTHROID SPECIFIC MITOCHONDRIAL PRECURSOR EC2.3.1.37 DELTA AMINOLEVULINATE SYNTHASE DELTA ALA SYNTHETASE ALAS E	REDOX/STRESS	2071	1309
ENSANGT00000023259	AGAP011050-RA	ALDO KETO REDUCTASE FAMILY 1 MEMBER	REDOX/STRESS	1904	1630
ENSANGT00000024532	AGAP009194-RA	GLUTATHIONE S TRANSFERASE EC2.5.1.18 GST CLASS THETA	REDOX/STRESS	1899.67	458
ENSANGT00000016606	AGAP009072-RA	NADH UBIQUINONE OXIDOREDUCTASE 13 KDA A SUBUNIT MITOCHONDRIAL PRECURSOR EC1.6.5.3 EC1.6.99.- 3 COMPLEX I 13KD A CI 13KD A	REDOX/STRESS	1888.67	1426.33
ENSANGT00000018090		ALDO KETO REDUCTASE FAMILY 1 MEMBER	REDOX/STRESS	1858.33	1611
ENSANGT00000026238		2 OXOGLUTARATE DEHYDROGENASE E1 COMPONENT MITOCHONDRIAL PRECURSOR EC1.2.4.2 ALPHA KETOGLUTARATE DEHYDROGENASE	REDOX/STRESS	1654.67	1419
ENSANGT00000019689	AGAP008376-RA	39S RIBOSOMAL L28 MITOCHONDRIAL PRECURSOR L28MT MRP L28	REDOX/STRESS	1583.33	1598.33
ENSANGT00000021120	AGAP011852-RA	DEHYDROGENASE/REDUCTASE SDR FAMILY MEMBER 4 EC1.1.1.184 NADPH DEPENDENT CARBONYL REDUCTASE/NADP RETINOL DEHYDROGENASE CR PHCR PEROXISOMAL SHORT CHAIN ALCOHOL DEHYDROGENASE NADPH DEPENDENT RETINOL DEHYDROGENASE/REDUCTASE NDRD	REDOX/STRESS	1452	1237.67
ENSANGT00000029154	AGAP006508-RA	GRAVE'S DISEASE CARRIER GDC MITOCHONDRIAL SOLUTE CARRIER HOMOLOG	REDOX/STRESS	1313	406.667
ENSANGT00000020091	AGAP009537-RA	CYTOCHROME C	REDOX/STRESS	1271.67	1200.67
ENSANGT00000025395		CYTOCHROME P450	REDOX/STRESS	1262.67	1045.33
ENSANGT00000027055	AGAP008217-RA	CYTOCHROME P450;	REDOX/STRESS	1245.33	291.667
ENSANGT00000032041	AGAP007768-RA	CYTOCHROME C OXIDASE	REDOX/STRESS	1228.67	1365.33
ENSANGT00000031458	AGAP005502-RA	DEHYDROGENASE/REDUCTASE SDR FAMILY MEMBER 11 PRECURSOR EC 1;	REDOX/STRESS	1176.67	1251.33
ENSANGT00000021857	AGAP008219-RA	CYTOCHROME P450;	REDOX/STRESS	1146.33	708.333
ENSANGT00000022070	AGAP011159-RA	CYTOCHROME C OXIDASE POLYPEPTIDE VA MITOCHONDRIAL PRECURSOR EC1.9.3.1	REDOX/STRESS	1130.33	972.333
ENSANGT00000032475	AGAP009191-RA	GLUTATHIONE S TRANSFERASE 1 EC_2.5.1.18 GST CLASS THETA; Glutathione S-transferase 3-8 (Glutathione S-transferase E7). [Source:Uniprot/SPTREMBL;Acc:Q8MUQ7]	REDOX/STRESS	1130	428.667
ENSANGT00000014051	AGAP012194-RA	DNAJ HOMOLOG SUBFAMILY MEMBER	REDOX/STRESS	1128.33	462.333
ENSANGT00000032554		PEROXIDASE PRECURSOR; Peroxidase 5A (Fragment). [Source:Uniprot/SPTREMBL;Acc:Q5UEB6]	REDOX/STRESS	1124.33	715.333
ENSANGT00000031309	AGAP008021-RA	CYTOCHROME P450 MITOCHONDRIAL PRECURSOR;	REDOX/STRESS	1122	881.333
ENSANGT00000032274	AGAP011051-RA	ALDO KETO REDUCTASE FAMILY 1 MEMBER;	REDOX/STRESS	1050.67	848.667
ENSANGT00000032555	AGAP010735-RA	PEROXIDASE PRECURSOR	REDOX/STRESS	1050	958.667
ENSANGT00000021738	AGAP006918-RA	NADH UBIQUINONE OXIDOREDUCTASE 19 KDA SUBUNIT EC1.6.5.3 EC1.6.99.- 3 COMPLEX I 19KD CI 19KD COMPLEX I PGIV CI PGIV	REDOX/STRESS	1047.33	1089
ENSANGT00000025086	AGAP008214-RA	CYTOCHROME P450	REDOX/STRESS	1042.33	926.667
ENSANGT00000031041	AGAP002113-RB	CYTOCHROME B5;	REDOX/STRESS	1038.67	1140.33
ENSANGT00000011747	AGAP001502-RA	10 KDA HEAT SHOCK PROTEIN MITOCHONDRIAL HSP10.10 KDA CHAPERONIN CPN10	REDOX/STRESS	1035	867.667
ENSANGT00000002037	AGAP012823-RA	NADH UBIQUINONE OXIDOREDUCTASE B8 SUBUNIT EC_1.6.5.3 EC_1.6.99.- 3 COMPLEX I B8 CI B8;	REDOX/STRESS	1026.33	1003
ENSANGT00000012554	AGAP006037-RA	60S RIBOSOMAL L23A	RTT	4550.67	3452.67
ENSANGT00000010842	AGAP005947-RA	40S RIBOSOMAL S13	RTT	3850	3491
ENSANGT00000010955	AGAP007580-RB	60S RIBOSOMAL L18	RTT	3496.67	2791.67
ENSANGT00000019453	AGAP007157-RA	40S RIBOSOMAL S27	RTT	3397.67	2457.67
ENSANGT00000018623	AGAP009441-RA	ELONGATION FACTOR 2 EF 2	RTT	3393.67	2035.33
ENSANGT00000022280	AGAP011092-RA	POLYADENYLATE BINDING POLY A BINDING PABP	RTT	3371.33	2665.67
ENSANGT00000014097	AGAP012199-RA	HISTONE H2B;	RTT	3322.33	2517.33
ENSANGT00000011020	AGAP002935-RA	EUKARYOTIC TRANSLATION INITIATION FACTOR 3 SUBUNIT 5 EIF 3 EPSILON EIF3 P47 SUBUNIT EIF3F	RTT	3237	1959.33
ENSANGT00000015019	AGAP011298-RA	60S RIBOSOMAL L10A	RTT	3226.67	2180
ENSANGT00000019236	AGAP000589-RA	POLY ADP RIBOSE GLYCOHYDROLASE	RTT	3175	1106.67
ENSANGT00000027357	AGAP010933-RA	40S RIBOSOMAL S19;	RTT	2962	2612.67
ENSANGT00000026675	AGAP011537-RA	EUKARYOTIC TRANSLATION INITIATION FACTOR 2C EIF2C EIF 2C	RTT	2576	1961.67
ENSANGT00000014080	AGAP012202-RA	HISTONE H2B;	RTT	2548	1772
ENSANGT00000014054	AGAP012138-RA	60S RIBOSOMAL L21	RTT	2401.33	1956.33
ENSANGT00000026187		RNA DIRECTED DNA POLYMERASE FROM MOBILE ELEMENT JOCKEY EC2.7.7.49 REVERSE TRANSCRIPTASE	RTT	2301.33	955.333
ENSANGT00000016615	AGAP003154-RA	TRANSCRIPTION ELONGATION FACTOR B POLYPEPTIDE 2 RNA POLYMERASE II TRANSCRIPTION FACTOR SIII SUBUNIT B SIII P18 ELONGIN B ELOB ELONGIN 18 KDA SUBUNIT	RTT	2250.67	835
ENSANGT00000021579	AGAP004592-RA	SPLICING FACTOR ARGININE/SERINE RICH PRE SPLICING FACTOR	RTT	2218.33	1030
ENSANGT00000016043	AGAP012201-RA	HISTONE H2B;	RTT	2092.33	1671
ENSANGT00000014726	AGAP003216-RA	26S PROTEASE REGULATORY SUBUNIT;	RTT	2076.33	1745.67
ENSANGT00000014769	AGAP003215-RA	26S PROTEASE REGULATORY SUBUNIT;	RTT	2027	1594.67
ENSANGT00000011631	AGAP001545-RA	60S RIBOSOMAL L24	RTT	1811.33	1106.67
ENSANGT00000015417	AGAP002346-RA	40S RIBOSOMAL S14	RTT	1782.67	1362.33
ENSANGT00000011832	AGAP003592-RA	60S ACIDIC RIBOSOMAL P0	RTT	1775.67	1512.33
ENSANGT00000011509	AGAP006614-RA	TRANSCRIPTION FACTOR BTF3 RNA POLYMERASE B TRANSCRIPTION FACTOR 3	RTT	1731.33	1526.67
ENSANGT00000020662	AGAP002306-RA	60S RIBOSOMAL L4	RTT	1675	940.667
ENSANGT00000010151	AGAP007913-RA	40S RIBOSOMAL S27A	RTT	1575.67	1202
ENSANGT00000029416	AGAP001459-RA	60S RIBOSOMAL L17;	RTT	1556.67	1219.67
ENSANGT00000016837	AGAP009209-RA	DNA DIRECTED RNA POLYMERASE II 13.3 KDA POLYPEPTIDE EC2.7.7.6 RPB11	RTT	1439.33	1192.33
ENSANGT00000024850	AGAP012939-RA	40S RIBOSOMAL S5;	RTT	1420.67	1206.67
ENSANGT00000018390	AGAP007397-RA	DNA DIRECTED RNA POLYMERASES III 12.5 KDA POLYPEPTIDE EC2.7.7.6 RNA POLYMERASE III C11 SUBUNIT	RTT	1294	1350.67
ENSANGT00000011568	AGAP006607-RA	EUKARYOTIC TRANSLATION INITIATION FACTOR 3 SUBUNIT 2 EIF 3 BETA EIF3 P36 EIF3I TGF BETA RECEPTOR INTERACTING 1 TRIP 1	RTT	1101.67	970
ENSANGT00000031905	AGAP002545-RA	PROTEASOME SUBUNIT RECEPTOR;	RTT	1070.67	648
ENSANGT00000021586	AGAP004616-RA	ATP SYNTHASE COUPLING FACTOR 6 MITOCHONDRIAL PRECURSOR EC3.6.3.14 F6	TRP	4310.33	4035.33
ENSANGT00000016631		APOLIPOPHORIN III PRECURSOR APOLP III	TRP	4037.33	4041.67
ENSANGT00000012456	AGAP010155-RA	ATP CITRATE SYNTHASE EC_2.3.3.8 ATP CITRATE PRO S LYASE CITRATE CLEAVAGE ENZYME;	TRP	3955.67	2711.67
ENSANGT00000028343	AGAP005861-RB	TRANSLOCON ASSOCIATED BETA SUBUNIT PRECURSOR TRAP BETA SIGNAL SEQUENCE RECEPTOR BETA SUBUNIT SSR BETA;	TRP	3891.67	2653.67
ENSANGT00000030225	AGAP003491-RA	SOLUTE CARRIER FAMILY 2 FACILITATED GLUCOSE TRANSPORTER MEMBER 8 GLUCOSE TRANSPORTER TYPE 8 GLUCOSE TRANSPORTER TYPE X1;	TRP	3680.33	1508
ENSANGT00000022152	AGAP002473-RA	VACUOLAR ATP SYNTHASE SUBUNIT F EC3.6.3.14 V ATPASE F SUBUNIT VACUOLAR PROTON PUMP F SUBUNIT V ATPASE 14 KDA SUBUNIT	TRP	3470.33	2464
ENSANGT00000025303	AGAP002858-RA	SODIUM/POTASSIUM TRANSPORTING ATPASE ALPHA CHAIN EC_3.6.3.9 SODIUM PUMP NA+/K+ ATPASE;	TRP	3420	1755.33
ENSANGT00000020278	AGAP006782-RA	ADP ATP CARRIER ADP/ATP TRANSLOCASE ADENINE NUCLEOTIDE TRANSLOCATOR ANT	TRP	3172.33	3932.33
ENSANGT00000017139	AGAP003892-RA	EQUILIBRATIVE NUCLEOSIDE TRANSPORTER EQUILIBRATIVE NITROBENZYLMERCAPTOPURINE RIBOSIDE NUCLEOSIDE TRANSPORTER EQUILIBRATIVE NBMPR NUCLEOSIDE TRANSPORTER NUCLEOSIDE TRANSPORTER TYPE SOLUTE CARRIER FAMILY 29 MEMBER	TRP	3154.67	478
ENSANGT00000030770	AGAP012735-RA	CYSTIC FIBROSIS TRANSMEMBRANE CONDUCTANCE REGULATOR CFTR CAMP DEPENDENT CHLORIDE CHANNEL ATP BINDING CASSETTE TRANSPORTER SUB FAMILY C MEMBER 7;	TRP	3148.67	2650.67
ENSANGT00000013543	AGAP002182-RA	ATP BINDING CASSETTE SUB FAMILY E MEMBER 1 RNASE L INHIBITOR RIBONUCLEASE 4 INHIBITOR RNS4I	TRP	3143.33	2997.33
ENSANGT00000032040	AGAP007790-RA	SODIUM/POTASSIUM TRANSPORTING ATPASE BETA CHAIN SODIUM/POTASSIUM DEPENDENT ATPASE BETA SUBUNIT;	TRP	2932	2264.67
ENSANGT00000011882	AGAP003599-RA	ATP SYNTHASE OLIGOMYCIN SENSITIVITY CONFERRAL PROTEIN MITOCHONDRIAL PRECURSOR EC3.6.3.14 OSCP	TRP	2713.67	2560.67
ENSANGT00000017538	AGAP002093-RA	NaH PORTER	TRP	2420.33	1715
ENSANGT00000025824	AGAP003711-RA	VACUOLAR PROTON TRANSLOCATING ATPASE 116 KDA SUBUNIT A V ATPASE 116 KDA PROTON PUMP 116 KDA SUBUNIT 1	TRP	2287.33	2285
ENSANGT00000017279	AGAP002050-RA	ABCTRANSPORTER RELATED	TRP	2232	659.667
ENSANGT00000010342	AGAP007791-RA	SODIUM/POTASSIUM TRANSPORTING ATPASE BETA 2 CHAIN SODIUM/POTASSIUM DEPENDENT ATPASE BETA 2 SUBUNIT NERVANA 2	TRP	2059.33	570.667
ENSANGT00000029060	AGAP003576-RA	TRANSPORTIN 3;	TRP	1908	801.333
ENSANGT00000016769	AGAP008843-RA	AQUAPORIN WATER CHANNEL AQUAPORIN WATER CHANNEL	TRP	1833.33	1537.33
ENSANGT00000028841	AGAP003662-RA	PRENYLATED RAB ACCEPTOR 1 PRA1 FAMILY 1;	TRP	1634.33	1699.67
ENSANGT00000008381	AGAP011116-RA	VESICULAR INHIBITORY AMINO ACID TRANSPORTER GABA AND GLYCINE TRANSPORTER VESICULAR GABA TRANSPORTER	TRP	1461	575
ENSANGT00000014287	AGAP004031-RA	ELECTRON TRANSFER FLAVOPROTEIN ALPHA SUBUNIT MITOCHONDRIAL PRECURSOR ALPHA ETF	TRP	1327	818.667
ENSANGT00000014881	AGAP002358-RA	ADP ATP CARRIER ADP/ATP TRANSLOCASE ADENINE NUCLEOTIDE TRANSLOCATOR ANT	TRP	1280.33	2802
ENSANGT00000014262	AGAP005401-RA	IMPORTIN ALPHA SUBUNIT KARYOPHERIN ALPHA SUBUNIT	TRP	1213	687.667
ENSANGT00000008384	AGAP011113-RA	POTASSIUM VOLTAGE GATED CHANNEL SUBFAMILY KQT MEMBER 1 VOLTAGE GATED POTASSIUM CHANNEL SUBUNIT KV7 1 IKS PRODUCING SLOW VOLTAGE GATED POTASSIUM CHANNEL ALPHA SUBUNIT KVLQT1 KQT 1	TRP	1135.67	369.333
ENSANGT00000023676	AGAP005134-RA	ATP SYNTHASE ALPHA CHAIN MITOCHONDRIAL PRECURSOR EC3.6.3.14	TRP	1112.33	789
ENSANGT00000004030	AGAP009446-RA	SODIUM/HYDROGEN EXCHANGER NA + /H + EXCHANGER NHE	TRP	1053.33	997.667
ENSANGT00000026996	AGAP007814-RA	UNKNOWN	UNKNOWN	3999.33	1399
ENSANGT00000031921	AGAP001889-RA	UNKNOWN	UNKNOWN	3937.67	4339.33
ENSANGT00000019154	AGAP000611-RA	UNKNOWN	UNKNOWN	3891.33	2631
ENSANGT00000012580	AGAP010904-RA	UNKNOWN	UNKNOWN	3816.67	1741.33
ENSANGT00000014115		UNKNOWN	UNKNOWN	3760.67	3221.33
ENSANGT00000025097		UNKNOWN	UNKNOWN	3669.33	1147
ENSANGT00000013599	AGAP005890-RA	UNKNOWN	UNKNOWN	3604	2415
ENSANGT00000019955		UNKNOWN	UNKNOWN	3539.33	4533.67
ENSANGT00000019473	AGAP007183-RA	UNKNOWN	UNKNOWN	3524	1025.67
ENSANGT00000011744	AGAP001548-RA	UNKNOWN	UNKNOWN	3465.67	2364.33
ENSANGT00000016899	AGAP002872-RA	UNKNOWN	UNKNOWN	3446.67	2709
ENSANGT00000020470	AGAP004094-RA	UNKNOWN;	UNKNOWN	3397.33	2572
ENSANGT00000021648		UNKNOWN	UNKNOWN	3383	2785
ENSANGT00000027101	AGAP011576-RA	UNKNOWN	UNKNOWN	3285	1089.33
ENSANGT00000019007		UNKNOWN	UNKNOWN	3284.33	3004
ENSANGT00000028569	AGAP001317-RA	UNKNOWN	UNKNOWN	3179.33	1651.67
ENSANGT00000025792		UNKNOWN	UNKNOWN	3118.33	614.333
ENSANGT00000028834		UNKNOWN	UNKNOWN	3040.67	1293.33
ENSANGT00000031377	AGAP007064-RA	UNKNOWN;	UNKNOWN	3019.67	3155.67
ENSANGT00000031470	AGAP005357-RA	UNKNOWN;	UNKNOWN	2847	1778
ENSANGT00000019918	AGAP008409-RB	UNKNOWN	UNKNOWN	2800	885.333
ENSANGT00000017964	AGAP003864-RA	UNKNOWN	UNKNOWN	2757.67	1615.33
ENSANGT00000013080		UNKNOWN	UNKNOWN	2729.67	865
ENSANGT00000025470	AGAP005393-RA	UNKNOWN;	UNKNOWN	2712	2240
ENSANGT00000013682		UNKNOWN	UNKNOWN	2654.67	708.667
ENSANGT00000031435	AGAP005889-RA	UNKNOWN;	UNKNOWN	2558.67	1678.33
ENSANGT00000031448	AGAP005716-RA	UNKNOWN;	UNKNOWN	2500.33	484
ENSANGT00000013315	AGAP009928-RA	UNKNOWN	UNKNOWN	2497.33	2012.33
ENSANGT00000011510	AGAP006630-RA	UNKNOWN	UNKNOWN	2474.67	2419.33
ENSANGT00000031741		UNKNOWN;	UNKNOWN	2404.67	646
ENSANGT00000020094	AGAP009527-RA	UNKNOWN	UNKNOWN	2388.33	1016.33
ENSANGT00000026942	AGAP000347-RA	UNKNOWN	UNKNOWN	2387	366.667
ENSANGT00000018765	AGAP002878-RA	UNKNOWN	UNKNOWN	2383.33	1815.33
ENSANGT00000031425	AGAP006097-RA	UNKNOWN;	UNKNOWN	2307.67	645.333
ENSANGT00000031613		UNKNOWN	UNKNOWN	2243.33	2034
ENSANGT00000019238	AGAP000608-RA	UNKNOWN	UNKNOWN	2221	1571.33
ENSANGT00000031791	AGAP000247-RA	UNKNOWN;	UNKNOWN	2211.33	666
ENSANGT00000017176	AGAP003897-RA	UNKNOWN	UNKNOWN	2175	701.333
ENSANGT00000026662		UNKNOWN	UNKNOWN	2165.67	978
ENSANGT00000031404	AGAP006374-RA	UNKNOWN;	UNKNOWN	2093.33	978.333
ENSANGT00000025563	AGAP007679-RA	UNKNOWN	UNKNOWN	2066.33	2000.67
ENSANGT00000023547	AGAP009564-RA	UNKNOWN	UNKNOWN	2052.67	2338.67
ENSANGT00000029715		UNKNOWN	UNKNOWN	2049.33	631.667
ENSANGT00000031733		UNKNOWN;	UNKNOWN	2041.67	906.667
ENSANGT00000031588	AGAP012094-RB	UNKNOWN;	UNKNOWN	1998.33	898.667
ENSANGT00000010109		UNKNOWN;	UNKNOWN	1961	1227.33
ENSANGT00000031249	AGAP008923-RB	UNKNOWN;	UNKNOWN	1952.67	2156.67
ENSANGT00000031864		UNKNOWN;	UNKNOWN	1933	1338
ENSANGT00000031384	AGAP006679-RA	UNKNOWN;	UNKNOWN	1925	448.667
ENSANGT00000031594	AGAP012055-RA	UNKNOWN;	UNKNOWN	1890.67	608
ENSANGT00000032237		UNKNOWN;	UNKNOWN	1842	1431.67
ENSANGT00000011738	AGAP004528-RA	UNKNOWN	UNKNOWN	1838	1741.33
ENSANGT00000029144		UNKNOWN	UNKNOWN	1822.33	317.667
ENSANGT00000015195	AGAP009340-RA	UNKNOWN	UNKNOWN	1808	549.333
ENSANGT00000025133	AGAP004252-RA	UNKNOWN	UNKNOWN	1805	661.333
ENSANGT00000025749	AGAP005093-RA	UNKNOWN	UNKNOWN	1795.67	2251
ENSANGT00000013165		UNKNOWN	UNKNOWN	1781	2977
ENSANGT00000031407	AGAP006369-RA	UNKNOWN;	UNKNOWN	1776.33	487.667
ENSANGT00000021680	AGAP006275-RA	UNKNOWN	UNKNOWN	1772.67	1577.33
ENSANGT00000031051	AGAP002029-RA	UNKNOWN;	UNKNOWN	1754.33	738.333
ENSANGT00000007373	AGAP000556-RA	UNKNOWN	UNKNOWN	1720.33	694.333
ENSANGT00000010765		UNKNOWN	UNKNOWN	1701	390.667
ENSANGT00000016262	AGAP010572-RA	UNKNOWN	UNKNOWN	1692	1766.67
ENSANGT00000011122	AGAP008724-RA	UNKNOWN	UNKNOWN	1689.67	2125
ENSANGT00000026412		UNKNOWN	UNKNOWN	1679	471.667
ENSANGT00000021795	AGAP005684-RA	UNKNOWN	UNKNOWN	1677	738
ENSANGT00000020358	AGAP006765-RA	UNKNOWN	UNKNOWN	1664	933.667
ENSANGT00000003943	AGAP011086-RA	UNKNOWN	UNKNOWN	1625.67	1719
ENSANGT00000031575	AGAP012310-RA	UNKNOWN;	UNKNOWN	1624.67	941.667
ENSANGT00000027237		UNKNOWN	UNKNOWN	1548.33	1494.33
ENSANGT00000028663	AGAP003757-RA	UNKNOWN	UNKNOWN	1541.67	576.333
ENSANGT00000027325		UNKNOWN	UNKNOWN	1541.67	682.667
ENSANGT00000013101	AGAP000897-RA	UNKNOWN	UNKNOWN	1534.67	1258
ENSANGT00000019558	AGAP008397-RA	UNKNOWN	UNKNOWN	1533.33	1038.67
ENSANGT00000028110		UNKNOWN	UNKNOWN	1529.33	896
ENSANGT00000031670	AGAP010797-RA	UNKNOWN;	UNKNOWN	1520	486.667
ENSANGT00000017966	AGAP003851-RA	UNKNOWN	UNKNOWN	1516	1510.67
ENSANGT00000031275	AGAP008610-RA	UNKNOWN;	UNKNOWN	1514.67	884.333
ENSANGT00000027213		UNKNOWN	UNKNOWN	1510.67	457
ENSANGT00000023457	AGAP012489-RA	UNKNOWN	UNKNOWN	1501.33	537.667
ENSANGT00000030738		UNKNOWN;	UNKNOWN	1492	657
ENSANGT00000014095	AGAP012191-RA	UNKNOWN	UNKNOWN	1482.67	1390.67
ENSANGT00000027943		UNKNOWN	UNKNOWN	1470	876.333
ENSANGT00000013769	AGAP010479-RA	UNKNOWN	UNKNOWN	1455	1565.33
ENSANGT00000015942	AGAP007310-RA	UNKNOWN	UNKNOWN	1450	637.667
ENSANGT00000017116		UNKNOWN	UNKNOWN	1432	1033
ENSANGT00000014219	AGAP005396-RA	UNKNOWN	UNKNOWN	1411.67	691.333
ENSANGT00000027422		UNKNOWN	UNKNOWN	1405.67	1050.33
ENSANGT00000029647		UNKNOWN	UNKNOWN	1403.67	418.333
ENSANGT00000031149	AGAP010048-RA	UNKNOWN;	UNKNOWN	1389.67	790
ENSANGT00000031361	AGAP007317-RA	UNKNOWN;	UNKNOWN	1340.33	409.333
ENSANGT00000015934	AGAP003939-RA	UNKNOWN	UNKNOWN	1337.33	1507.67
ENSANGT00000015266	AGAP008215-RA	UNKNOWN	UNKNOWN	1334	1237.33
ENSANGT00000030534		UNKNOWN;	UNKNOWN	1331.67	465
ENSANGT00000032287		UNKNOWN;	UNKNOWN	1324	579
ENSANGT00000031496	AGAP004898-RA	UNKNOWN;	UNKNOWN	1323.33	849.667
ENSANGT00000011550	AGAP001719-RA	UNKNOWN	UNKNOWN	1314.67	774
ENSANGT00000032100		UNKNOWN;	UNKNOWN	1313	497.667
ENSANGT00000031083		UNKNOWN;	UNKNOWN	1273	443
ENSANGT00000031684	AGAP010579-RA	UNKNOWN;	UNKNOWN	1252	1215.67
ENSANGT00000011965	AGAP009985-RA	UNKNOWN	UNKNOWN	1245.33	898
ENSANGT00000026341	AGAP012324-RA	UNKNOWN	UNKNOWN	1237	480.667
ENSANGT00000016051	AGAP012195-RA	UNKNOWN	UNKNOWN	1234	1048
ENSANGT00000031342		UNKNOWN;	UNKNOWN	1229.33	909.333
ENSANGT00000031818	AGAP000006-RA	UNKNOWN;	UNKNOWN	1198.33	666.333
ENSANGT00000031033	AGAP002236-RA	UNKNOWN;	UNKNOWN	1194.67	1019.33
ENSANGT00000032048	AGAP007401-RA	UNKNOWN;	UNKNOWN	1186	783
ENSANGT00000030583		UNKNOWN;	UNKNOWN	1169.33	497.667
ENSANGT00000012815	AGAP006803-RA	UNKNOWN	UNKNOWN	1166.33	564.667
ENSANGT00000010007	AGAP007919-RA	UNKNOWN	UNKNOWN	1159.33	939.667
ENSANGT00000010216	AGAP000827-RA	UNKNOWN	UNKNOWN	1153.67	427.333
ENSANGT00000019849	AGAP002050-RA	UNKNOWN	UNKNOWN	1142	386
ENSANGT00000031627		UNKNOWN;	UNKNOWN	1134.33	378.667
ENSANGT00000023510		UNKNOWN	UNKNOWN	1120.67	512.667
ENSANGT00000030960		UNKNOWN;	UNKNOWN	1114.67	588
ENSANGT00000029116		UNKNOWN	UNKNOWN	1106.67	609.333
ENSANGT00000028690	AGAP006664-RA	UNKNOWN	UNKNOWN	1076.33	516
ENSANGT00000031104		UNKNOWN;	UNKNOWN	1075	548.333
ENSANGT00000031131	AGAP010226-RA	UNKNOWN;	UNKNOWN	1071.67	1153.67
ENSANGT00000012527		UNKNOWN	UNKNOWN	1066	530.333
ENSANGT00000028113	AGAP000202-RA	UNKNOWN	UNKNOWN	1064.67	1154.67
ENSANGT00000021145	AGAP002632-RA	UNKNOWN	UNKNOWN	1053.33	663.333
ENSANGT00000014740	AGAP011739-RA	UNKNOWN	UNKNOWN	1041.33	603.333
ENSANGT00000011334		UNKNOWN	UNKNOWN	1027.33	371
ENSANGT00000029125		UNKNOWN	UNKNOWN	1023.33	436
ENSANGT00000031418	AGAP006123-RA	UNKNOWN;	UNKNOWN	1019.33	813.667

## Sheet: Genes between 100-999 values
OLD ENSEMBL ID	NEW AGAP-R ID	GENE NAME	FUNCTIONAL GROUP	AVERAGE F635	AVERAGE F532
ENSANGT00000013446	AGAP004263-RA	TAKEOUT	CIR	243.667	160.333
ENSANGT00000018277	AGAP010787-RA	TIMELESS	CIR	157.667	93
ENSANGT00000032491	AGAP006433-RA	PERITROPHIN 1 PRECURSOR	CS	994.667	1085
ENSANGT00000009996	AGAP005095-RA	ACTIN	CS	953.667	912
ENSANGT00000022689	AGAP010364-RA	CHITIN BINDING PERITROPHIN A	CS	905.333	342.333
ENSANGT00000015300	AGAP003790-RA	ANNEXIN ANNEXIN	CS	832	731.333
ENSANGT00000013220	AGAP006829-RA	CUTICLE	CS	769.333	325.333
ENSANGT00000024056	AGAP012930-RA	ANNEXIN ANNEXIN	CS	758.333	589
ENSANGT00000021477	AGAP007042-RA	CUTICLE	CS	691	303.333
ENSANGT00000017051	AGAP006183-RA	CONNECTIN PRECURSOR	CS	685.667	266.333
ENSANGT00000010802	AGAP006001-RA	CUTICLE	CS	649	552.333
ENSANGT00000031702	AGAP010363-RA	CHITIN BINDING PERITROPHIN-A	CS	645.333	381
ENSANGT00000005273	AGAP009154-RA	ARP2/3 COMPLEX 34 KDA SUBUNIT P34 ARC	CS	627.667	519
ENSANGT00000018736	AGAP003360-RA	DYNEIN LIGHT CHAIN 2A CYTOPLASMIC DYNEIN ASSOCIATED KM23 BITHORAXOID BLP;	CS	600	511
ENSANGT00000020957	AGAP001306-RA	ARP2/3 COMPLEX 20 KDA SUBUNIT P20 ARC ACTIN RELATED 2/3 COMPLEX SUBUNIT 4	CS	597.333	601
ENSANGT00000021035	AGAP006434-RA	PERITROPHIN 1 PRECURSOR	CS	594.333	763.333
ENSANGT00000024026	AGAP001477-RA	INNEXIN	CS	559	420
ENSANGT00000010745	AGAP005971-RA	LAMININ A	CS	539	303.333
ENSANGT00000032427	AGAP001668-RA	CUTICULAR PROTEIN 5	CS	537	228.667
ENSANGT00000014248	AGAP010233-RA	INTEGRIN BETA PRECURSOR;	CS	521.333	546.667
ENSANGT00000015011	AGAP012795-RA	CUTICLE	CS	505.333	288.333
ENSANGT00000026985	AGAP003790-RA	ANNEXIN ANNEXIN	CS	477.667	487.333
ENSANGT00000021084	AGAP000927-RA	MYOSIN REGULATORY LIGHT CHAIN	CS	466	312.333
ENSANGT00000027395	AGAP011369-RA	ACTIN	CS	456	383.333
ENSANGT00000022641	AGAP003790-RA	ANNEXIN ANNEXIN	CS	443	294.667
ENSANGT00000025185	AGAP001797-RA	TROPOMYOSIN	CS	442.667	312.667
ENSANGT00000002667	AGAP010971-RA	TUBULIN ALPHA CHAIN	CS	434	546
ENSANGT00000031143	AGAP010122-RA	CUTICLE	CS	418.667	796.333
ENSANGT00000023565	AGAP001799-RA	TROPOMYOSIN	CS	414.333	241.667
ENSANGT00000029184	AGAP009861-RA	PROFILIN	CS	393.667	246
ENSANGT00000020389	AGAP001313-RA	SMOOTH MUSCLE	CS	380.333	180.667
ENSANGT00000013934	AGAP008895-RA	ARP2/3 COMPLEX 16 KDA SUBUNIT P16 ARC	CS	364	280.333
ENSANGT00000021194	AGAP001081-RA	WISKOTT ALDRICH SYNDROME WASP	CS	352.667	220.667
ENSANGT00000032437	AGAP001582-RA	WISKOTT ALDRICH SYNDROME FAMILY MEMBER WASP FAMILY MEMBER WAVE VERPROLIN HOMOLOGY DOMAIN CONTAINING; Putative cytoskeletal regulator. [Source:Uniprot/SPTREMBL;Acc:Q8STG5]	CS	336.667	230
ENSANGT00000029532	AGAP001497-RA	ALPHA ACTININ ALPHA ACTININ F ACTIN CROSS LINKING	CS	333	281.333
ENSANGT00000025929		MYOSIN	CS	318.333	260.333
ENSANGT00000027032	AGAP003790-RA	ANNEXIN ANNEXIN	CS	309.667	214
ENSANGT00000029257	AGAP011725-RA	MYOSIN	CS	302.333	227.333
ENSANGT00000014248	AGAP010233-RA	INTEGRIN BETA PRECURSOR	CS	302	252
ENSANGT00000032462	AGAP009726-RA AGAP009725-RA	CADHERIN	CS	299.667	192
ENSANGT00000023605	AGAP010510-RA	TUBULIN CHAIN	CS	298	228.667
ENSANGT00000031194		NESPRIN NUCLEAR ENVELOPE SPECTRIN REPEAT SYNAPTIC NUCLEAR ENVELOPE;	CS	292.667	223.667
ENSANGT00000030671		TROPOMYSIN	CS	292.667	211
ENSANGT00000024447	AGAP004886-RA	MICROTUBULE ASSOCIATED RP/EB FAMILY MEMBER	CS	289.667	216.333
ENSANGT00000026663	AGAP010206-RA	CYTOSKELETON BICAUDAL D;	CS	287.333	180.333
ENSANGT00000005742	AGAP006865-RA	CUTICLE	CS	284.333	176.333
ENSANGT00000029184	AGAP009861-RA	PROFILIN CHICKADEE	CS	273.667	199.333
ENSANGT00000025900	AGAP006525-RA	WISKOTT ALDRICH SYNDROME WASP	CS	273.333	153
ENSANGT00000030261	AGAP010099-RA	CUTICULAR PROTEIN 84;	CS	271	150.333
ENSANGT00000024286	AGAP010147-RA	MYOSIN HEAVY CHAIN MUSCLE;	CS	265	167.667
ENSANGT00000003222	AGAP003147-RA,	GOLGI AUTOANTIGEN GOLGIN SUBFAMILY A MEMBER 5 RET II	CS	262.667	239
ENSANGT00000014823	AGAP009871-RA	CUTICLE	CS	256.667	275.333
ENSANGT00000003309	AGAP003880-RA	CONNECTIN PRECURSOR	CS	248.667	159.667
ENSANGT00000021413	AGAP000908-RA	DYNACTIN	CS	246.667	191.667
ENSANGT00000014187	AGAP008687-RA	ACTIN	CS	244.333	175.667
ENSANGT00000012963	AGAP012784-RA	ANNEXIN ANNEXIN	CS	240.667	137.333
ENSANGT00000016223	AGAP002828-RA	CADHERIN	CS	236.667	164.667
ENSANGT00000030259	AGAP010103-RA	CUTICULAR PROTEIN 86;	CS	231.333	112.333
ENSANGT00000026143		CUTICLE	CS	227.333	145
ENSANGT00000027280	AGAP003064-RA	INTEGRIN BETA 1 BINDING 2 MELUSIN;	CS	217.333	166.667
ENSANGT00000032006		TROPOMYSIN	CS	211.667	129.333
ENSANGT00000027156	AGAP005969-RA	CUTICLE	CS	208	173.333
ENSANGT00000011015	AGAP008532-RA	PAXILLIN	CS	205.667	159.667
ENSANGT00000020070	AGAP012304-RA	SMOOTH MUSCLE	CS	202.667	138.667
ENSANGT00000019269	AGAP000153-RA	CADHERIN;	CS	201.333	162
ENSANGT00000027992	AGAP009716-RA	CADHERIN	CS	199.333	119.667
ENSANGT00000028513		DYNEIN HEAVY CHAIN DYNEIN HEAVY CHAIN	CS	192.667	112
ENSANGT00000008408		TROPOMYOSIN	CS	190.667	149
ENSANGT00000009943	AGAP005110-RA	ACTIN	CS	186.667	118
ENSANGT00000026245	AGAP006856-RA	CUTICLE	CS	180.333	116
ENSANGT00000014252	AGAP010258-RA	KINESIN LIGHT CHAIN KLC	CS	175.667	173
ENSANGT00000002671	AGAP010929-RA	TUBULIN CHAIN	CS	169.333	110
ENSANGT00000032432	AGAP001665-RA	CUTICULAR PROTEIN 2;	CS	165.333	108.667
ENSANGT00000030884	AGAP012065-RA	'LAMININ G, SUBDOMAIN 2	CS	164.667	108.667
ENSANGT00000023429	AGAP002015-RA	DYNEIN HEAVY CHAIN DYNEIN HEAVY CHAIN;	CS	164	137.333
ENSANGT00000011781	AGAP001476-RA	INNEXIN	CS	158	114
ENSANGT00000001579	AGAP010324-RA	ENHANCER	CS	153	117
ENSANGT00000014755	AGAP009877-RA	CUTICLE	CS	148.667	111.667
ENSANGT00000010787	AGAP004993-RA	LAMININ B	CS	148.667	138
ENSANGT00000022552	AGAP009874-RA	INSECT CUTICLE	CS	146	168.333
ENSANGT00000032542	AGAP011515-RA	ACTIN;	CS	145.667	116
ENSANGT00000013721	AGAP010445-RA	TROPOMYSIN	CS	145	120.667
ENSANGT00000032461	AGAP009726-RA	CADHERIN	CS	141	116
ENSANGT00000018566	AGAP007834-RA	TUBULIN CHAIN	CS	140.333	91.6667
ENSANGT00000017603	AGAP002128-RA	RING FINGER EEED8 16	CS	139	126
ENSANGT00000006336	AGAP002154-RA	MYOSIN MUSCLE	CS	138.667	103.667
ENSANGT00000029122	AGAP004288-RA	TUBULIN TYROSINE LIGASE	CS	138.333	80.3333
ENSANGT00000013546	AGAP003237-RA	TUBULIN ALPHA CHAIN	CS	137.667	89.3333
ENSANGT00000030260	AGAP010102-RA	CUTICLE;	CS	136.333	92.3333
ENSANGT00000017337	AGAP000034-RA	MYOSIN HEAVY CHAIN	CS	136.333	98.6667
ENSANGT00000008511	AGAP001712-RA	ARP2/3 COMPLEX 21 KDA SUBUNIT P21 ARC	CS	133.667	96
ENSANGT00000016088	AGAP010336-RA	TUBULIN TYROSINE LIGASE	CS	133.667	88.6667
ENSANGT00000024211	AGAP009154-RA	ARP2/3 COMPLEX 34 KDA SUBUNIT P34 ARC	CS	131.667	89.3333
ENSANGT00000013330	AGAP006843-RA	CUTICLE	CS	131	88.3333
ENSANGT00000009866	AGAP001229-RA	T COMPLEX ASSOCIATED TESTIS EXPRESSED 1	CS	131	106
ENSANGT00000031142	AGAP010123-RA	CUTICLE;	CS	130.667	103.333
ENSANGT00000011768	AGAP001489-RA	INNEXIN	CS	130.667	92.6667
ENSANGT00000027313	AGAP006010-RA	CUTICLE	CS	128.333	86
ENSANGT00000032352	AGAP000323-RA	MYOSIN MYOSIN HEAVY CHAIN NONMUSCLE NONMUSCLE MYOSIN HEAVY CHAIN II;	CS	128.333	100.333
ENSANGT00000013113	AGAP009711-RA	CADHERIN	CS	128	78.3333
ENSANGT00000011830		DYNACTIN	CS	123.667	110.667
ENSANGT00000007058	AGAP005455-RA	CUTICLE	CS	122.667	92.6667
ENSANGT00000015219	AGAP011938-RA	INTERMEDIATE FILAMENT	CS	122	72
ENSANGT00000012780	AGAP006863-RA	CUTICLE	CS	121.333	75.6667
ENSANGT00000030258	AGAP010104-RA	CUTICULAR PROTEIN 87;	CS	121	76.6667
ENSANGT00000013183	AGAP009700-RA	TWINFILIN 1 A6 PROTEIN TYROSINE KINASE 9	CS	120.667	89.3333
ENSANGT00000012395	AGAP010160-RA	MYOSIN	CS	120.333	83
ENSANGT00000010057	AGAP006497-RA	INSECT CUTICLE	CS	117.667	85.6667
ENSANGT00000006651		MYOSIN	CS	117.333	75
ENSANGT00000029206		CONNECTIN PRECURSOR	CS	116	76.6667
ENSANGT00000031200	AGAP009479-RA	CHITIN BINDING PERITROPHIN-A	CS	115	80.6667
ENSANGT00000017519	AGAP001335-RA	DYNEIN LIGHT CHAIN	CS	113.667	72
ENSANGT00000011106	AGAP009492-RA	TUBULIN SPECIFIC CHAPERONE C TUBULIN FOLDING COFACTOR C CFC	CS	113.667	89
ENSANGT00000014847	AGAP000345-RA	INSECT CUTICLE	CS	113.667	74
ENSANGT00000011556	AGAP001487-RA	INNEXIN;	CS	113.333	83.6667
ENSANGT00000025165		TROPOMYOSIN	CS	113.333	96.6667
ENSANGT00000022863	AGAP000987-RA	CHITIN BINDING PERITROPHIN A	CS	113.333	90.3333
ENSANGT00000012542	AGAP000235-RA	BETA THYMOSIN	CS	113	80.6667
ENSANGT00000011464	AGAP006573-RA	INTEGRIN LINKED KINASE EC2.7.1.37	CS	111.667	65
ENSANGT00000024409		MUCIN 4 TRACHEOBRONCHIAL MUCIN FRAGMENT;	CS	111.667	85.6667
ENSANGT00000013163	AGAP004877-RA	MYOSIN HEAVY CHAIN	CS	111.333	67.6667
ENSANGT00000022334	AGAP009959-RA	TUBULIN TYROSINE LIGASE 3 HOTTL;	CS	109.667	67.3333
ENSANGT00000017649	AGAP002130-RA	TUBULIN SPECIFIC CHAPERONE A TUBULIN FOLDING COFACTOR A CFA TCP1 CHAPERONIN COFACTOR A	CS	109.333	82
ENSANGT00000027226	AGAP003375-RA	CUTICLE;	CS	108.333	76
ENSANGT00000013151	AGAP004886-RA	MICROTUBULE ASSOCIATED RP/EB FAMILY MEMBER	CS	108	76.6667
ENSANGT00000002816	AGAP004000-RA	MYOSIN	CS	108	88
ENSANGT00000009294	AGAP007675-RA	DYNEIN HEAVY CHAIN DYNEIN HEAVY CHAIN	CS	104.333	74.6667
ENSANGT00000017848	AGAP000889-RA	COACTOSIN	CS	103.667	74.6667
ENSANGT00000026118	AGAP011099-RA	MYOSIN	CS	103.667	73.3333
ENSANGT00000002451	AGAP004989-RB	TYROSINE KINASE EC2.7.1.112	CS	103.333	53
ENSANGT00000003921	AGAP004488-RA	ACTIN LIKE	CS	103	112.333
ENSANGT00000011837	AGAP010031-RA	TEKTIN	CS	103	66
ENSANGT00000000575	AGAP010715-RA	ATPGTPA,PH	CS	102.333	83.3333
ENSANGT00000017140	AGAP006141-RB	F ACTIN CAPPING ALPHA SUBUNIT	CS	100.333	70.6667
ENSANGT00000012507	AGAP010895-RA	ALPHA ACTININ ALPHA ACTININ F ACTIN CROSS LINKING	CS	100	65
ENSANGT00000011702	AGAP008054-RA	INSECT PHEROMONE-BINDING FAMILY A10/OS-D	CSR	440.333	142.667
ENSANGT00000026169	AGAP012323-RA	ODORANT BINDING AGAM OBP27	CSR	437.333	191
ENSANGT00000020628	AGAP006263-RA	ARRESTIN	CSR	406.333	353.667
ENSANGT00000012102	AGAP001189-RA	OBP 10	CSR	215.667	181.667
ENSANGT00000021953	AGAP008182-RA	ODORANT BINDING PROTEIN	CSR	203	248.667
ENSANGT00000012251	AGAP001556-RA	OBP 7	CSR	172	124
ENSANGT00000032417	AGAP002046-RB	OR 76	CSR	147.667	86
ENSANGT00000026146	AGAP012323-RB	OBPjj12 PRECURSOR	CSR	146.333	101.667
ENSANGT00000020104	AGAP001892-RA	ARRESTIN	CSR	142	95.3333
ENSANGT00000003178	AGAP003098-RA	GUSTATORY RECEPTOR 21A	CSR	141.333	94.6667
ENSANGT00000028755	AGAP003055-RA	OLFACTORY RECEPTOR,	CSR	137.667	78.6667
ENSANGT00000031211	AGAP009388-RA	OBP	CSR	122.333	105.667
ENSANGT00000010322	AGAP009629-RA	OBP 5	CSR	114.667	98.6667
ENSANGT00000032144	AGAP004879-RA	ARRESTIN	CSR	114	87.3333
ENSANGT00000023335	AGAP002045-RB	OLFACTORY RECEPTOR,	CSR	106.333	74.3333
ENSANGT00000023623	AGAP003254-RA	GUSTATORY RECEPTOR	CSR	105	55.6667
ENSANGT00000027407	AGAP006259-RA	ANTENNAL CARRIER AP 2	CSR	104	182.333
ENSANGT00000017897	AGAP003306-RA	PHEROMONE BINDING RELATED PRECURSOR PBPRP ODORANT BINDING OS	CSR	101.667	77
ENSANGT00000011748	AGAP008052-RA	INSECT PHEROMONE-BINDING FAMILY A10/OS-D	CSR	100	65
ENSANGT00000018321	AGAP008280-RA	D7-RELATED 5 PROTEIN	D7 FAMILY	696.333	1022
ENSANGT00000018328	AGAP008281-RA	D7r4 PROTEIN PRECURSOR	D7 FAMILY	389.333	662.333
ENSANGT00000030964	AGAP003693-RA	AMINOPEPTIDASE;	DIG/PROT	996.333	915.667
ENSANGT00000020262	AGAP011791-RA	CHYMOTRYPSIN	DIG/PROT	989.333	760.667
ENSANGT00000020006	AGAP011781-RA	PEPTIDASE S1 AND S6	DIG/PROT	989.333	600.333
ENSANGT00000010942	AGAP007619-RA	CYTOSOLIC NONSPECIFIC DIPEPTIDASE GLUTAMATE CARBOXYPEPTIDASE 1	DIG/PROT	973.667	791.667
ENSANGT00000020262	AGAP011791-RA	PEPTIDASE S1 AND S6	DIG/PROT	843.667	741.667
ENSANGT00000021236	AGAP003695-RA	AMINOPEPTIDASE N	DIG/PROT	840	786.333
ENSANGT00000017225	AGAP009019-RA	ATP DEPENDENT CLP PROTEASE PROTEOLYTIC SUBUNIT MITOCHONDRIAL PRECURSOR EC3.4.21.92 ENDOPEPTIDASE CLP	DIG/PROT	826.667	703.333
ENSANGT00000028603	AGAP010243-RA	SERINE PROTEASE	DIG/PROT	819.333	640.333
ENSANGT00000023723	AGAP006707-RA	SERINE PROTEASE	DIG/PROT	808.333	426.333
ENSANGT00000022666	AGAP003995-RA	SITS BINDING SP105	DIG/PROT	745.333	622.667
ENSANGT00000025727	AGAP011780-RA	PEPTIDASE S1 AND S6	DIG/PROT	735	623.667
ENSANGT00000026557	AGAP009791-RA	ENDOTHELIN CONVERTING ENZYME 1;	DIG/PROT	655.333	591.667
ENSANGT00000006368	AGAP008999-RA	SERINE PROTEASE	DIG/PROT	644.667	405.333
ENSANGT00000032329	AGAP000829-RA	CALPAIN D	DIG/PROT	641	609
ENSANGT00000031287	AGAP008372-RA	CARBOXYPEPTIDASE PRECURSOR;	DIG/PROT	641	598.667
ENSANGT00000012642	AGAP004855-RA	PEPTIDASE S1 AND S6	DIG/PROT	598.333	504
ENSANGT00000031981	AGAP009751-RA	ANGIOTENSIN CONVERTING ENZYME PRECURSOR EC_3.4.15.1 DIPEPTIDYL CARBOXYPEPTIDASE I KININASE II [CONTAINS: ANGIOTENSIN CONVERTING ENZYME ISOFORM SOLUBLE FORM];	DIG/PROT	528	357.333
ENSANGT00000012865	AGAP012757-RA	AMINOPEPTIDASE;	DIG/PROT	474.333	725.333
ENSANGT00000003474	AGAP004747-RA	PEPTIDASE M16,	DIG/PROT	471	432
ENSANGT00000013312	AGAP009907-RA	LEUKOTRIENE A 4 HYDROLASE EC3.3.2.6 LTA 4 HYDROLASE LEUKOTRIENE A 4 HYDROLASE	DIG/PROT	467	363
ENSANGT00000007547	AGAP007142-RA	SERINE PROTEINASE	DIG/PROT	448	442
ENSANGT00000021233	AGAP003694-RA	AMINOPEPTIDASE;	DIG/PROT	409.667	357.667
ENSANGT00000019457	AGAP007165-RA	CHYMOTRYPSIN	DIG/PROT	406.333	189
ENSANGT00000003981	AGAP004533-RA	CATHEPSIN B CYSTEINE PROTEINASE PRECURSOR EC3.4.22.-	DIG/PROT	401.333	358
ENSANGT00000010646	AGAP009122-RA	SERINE PROTEASE	DIG/PROT	400.333	216
ENSANGT00000011992	AGAP001111-RA	SITS BINDING SP105	DIG/PROT	369.333	298
ENSANGT00000016585	AGAP007252-RA	SERINE PROTEASE	DIG/PROT	352.667	213.667
ENSANGT00000010641		SERINE PROTEASE	DIG/PROT	330.333	207
ENSANGT00000020763	AGAP007676-RA	PEPTIDASE M20;	DIG/PROT	329.667	439.333
ENSANGT00000029525	AGAP011917-RA	SERINE PROTEASE	DIG/PROT	322.333	174
ENSANGT00000031966	AGAP010240-RA	PEPTIDASE S1 AND S6	DIG/PROT	321.667	210.667
ENSANGT00000018585	AGAP010731-RA	PEPTIDASE S1 AND S6,	DIG/PROT	312	236.667
ENSANGT00000016902	AGAP012113-RA	UBIQUITIN CARBOXYL TERMINAL HYDROLASE ISOZYME L1 EC3.4.19.12 UCH L1 UBIQUITIN THIOLESTERASE L1 NEURON CYTOPLASMIC 9 5 PGP 9 5 PGP9 5	DIG/PROT	304.333	240.333
ENSANGT00000027188	AGAP011653-RA	MICROSOMAL DIPEPTIDASE PRECURSOR EC3.4.13.19 MDP DEHYDROPEPTIDASE I RENAL DIPEPTIDASE RDP	DIG/PROT	301.333	262
ENSANGT00000024701		SERINE PROTEASE GD PRECURSOR EC3.4.21.- GASTRULATION DEFECTIVE	DIG/PROT	281	168.333
ENSANGT00000030353	AGAP011786-RA	PEPTIDASE S1 AND S6,	DIG/PROT	278.667	172
ENSANGT00000018469	AGAP011315-RA	AMIDASE	DIG/PROT	269.667	165
ENSANGT00000020054	AGAP011819-RA	PEPTIDASE S1 AND S6,	DIG/PROT	266.667	183.333
ENSANGT00000029691		AMINOPEPTIDASE N	DIG/PROT	262	217.667
ENSANGT00000021306		AMINOPEPTIDASE N	DIG/PROT	252.667	214.333
ENSANGT00000012725	AGAP011040-RA	SERINE PROTEASE SNAKE PRECURSOR EC3.4.21.-	DIG/PROT	250.333	136.333
ENSANGT00000011975	AGAP001190-RA	SERINE PROTEASE	DIG/PROT	237.667	231.333
ENSANGT00000018354	AGAP008290-RA	TRY6	DIG/PROT	234.333	342
ENSANGT00000018564	AGAP011316-RA	SENTRIN SPECIFIC PROTEASE 8 EC3.4.22.- SENTRIN/SUMO SPECIFIC PROTEASE SENP8	DIG/PROT	230.667	134.333
ENSANGT00000031509	AGAP004700-RA	PEPTIDASE S1 AND S6	DIG/PROT	223.667	159.333
ENSANGT00000019207	AGAP011654-RA	MICROSOMAL DIPEPTIDASE PRECURSOR EC3.4.13.19 MDP DEHYDROPEPTIDASE I RENAL DIPEPTIDASE RDP	DIG/PROT	217.667	162.667
ENSANGT00000026544	AGAP003929-RA	PRECURSOR MATRIX METALLOPROTEINASE MMP	DIG/PROT	214.333	137
ENSANGT00000022092	AGAP010415-RA	SERINE PROTEASE GD PRECURSOR EC3.4.21.- GASTRULATION DEFECTIVE	DIG/PROT	204.333	149
ENSANGT00000015859	AGAP005708-RA	SERINE PROTEASE	DIG/PROT	203	167
ENSANGT00000009085	AGAP012248-RA	UBIQUITIN CARBOXYL TERMINAL HYDROLASE 5 EC3.1.2.15 UBIQUITIN THIOLESTERASE 5 UBIQUITIN SPECIFIC PROCESSING PROTEASE 5 DEUBIQUITINATING ENZYME 5 ISOPEPTIDASE T	DIG/PROT	199.667	180.667
ENSANGT00000011376	AGAP003627-RA	SERINE PROTEASE SNAKE PRECURSOR EC3.4.21.-	DIG/PROT	199	146
ENSANGT00000032189		SERINE PROTEASE SNAKE PRECURSOR EC_3.4.21.-;	DIG/PROT	198.333	157.667
ENSANGT00000002729	AGAP003926-RA	AMINOPEPTIDASE N	DIG/PROT	192.667	227.333
ENSANGT00000032118	AGAP005689-RA	PEPTIDASE S1 AND S6	DIG/PROT	189	111
ENSANGT00000026246		XAA PRO AMINOPEPTIDASE 2 PRECURSOR EC3.4.11.9 X PRO AMINOPEPTIDASE 2 MEMBRANE BOUND AMINOPEPTIDASE P MEMBRANE BOUND APP MEMBRANE BOUND AMP MAMP AMINOACYLPROLINE AMINOPEPTIDASE	DIG/PROT	188.667	137.667
ENSANGT00000012168	AGAP002543-RA	SERINE PROTEASE	DIG/PROT	187.333	101
ENSANGT00000021064	AGAP009567-RA	Zn MT PEPTIDASE	DIG/PROT	182	124.333
ENSANGT00000032242		SERINE PROTEASE GD PRECURSOR EC_3.4.21.- GASTRULATION DEFECTIVE;	DIG/PROT	176.667	173
ENSANGT00000017870	AGAP003875-RA	PAPAIN CYSTEINE PROTEASE	DIG/PROT	172.333	116.667
ENSANGT00000014438	AGAP009752-RA	ANGIOTENSIN CONVERTING ENZYME PRECURSOR EC_3.4.15.1 DIPEPTIDYL CARBOXYPEPTIDASE I KININASE II [CONTAINS: ANGIOTENSIN CONVERTING ENZYME ISOFORM SOLUBLE FORM];	DIG/PROT	172	100.667
ENSANGT00000016466	AGAP005704-RA	SERINE PROTEASE	DIG/PROT	171.667	135.667
ENSANGT00000032141	AGAP005030-RA	PEPTIDASE S1E,	DIG/PROT	167	118.333
ENSANGT00000016968	AGAP004470-RA	CAAX PRENYL PROTEASE 1 HOMOLOG EC3.4.24.84 PRENYL SPECIFIC ENDOPROTEASE 1 FARNESYLATED PROTEINS CONVERTING ENZYME 1 FACE 1 ZINC METALLOPROTEINASE STE24 HOMOLOG	DIG/PROT	165	145
ENSANGT00000024480	AGAP011908-RA	CHYMOTRYPSIN	DIG/PROT	164	113.333
ENSANGT00000026883	AGAP012068-RA	CALPAIN CALCIUM ACTIVATED NEUTRAL PROTEINASE CANP	DIG/PROT	164	172
ENSANGT00000011721	AGAP004563-RA	ANGIOTENSIN CONVERTING ENZYME PRECURSOR EC3.4.15.1 DIPEPTIDYL CARBOXYPEPTIDASE I KININASE II	DIG/PROT	163.667	86
ENSANGT00000020664	AGAP002317-RA	ALPHA AMYLASE PRECURSOR EC3.2.1.1	DIG/PROT	157.333	114
ENSANGT00000019209		MICROSOMAL DIPEPTIDASE PRECURSOR EC3.4.13.19 MDP DEHYDROPEPTIDASE I RENAL DIPEPTIDASE RDP	DIG/PROT	157.333	76.6667
ENSANGT00000028022		AMINOPEPTIDASE N	DIG/PROT	157	76
ENSANGT00000020517	AGAP006192-RA	SERINE PROTEASE GD PRECURSOR EC3.4.21.- GASTRULATION DEFECTIVE	DIG/PROT	154.333	99
ENSANGT00000019075	AGAP000679-RA	AMINOACYLASE 1	DIG/PROT	152	131.333
ENSANGT00000020879	AGAP006677-RA	SERINE PROTEASE	DIG/PROT	151.667	124.333
ENSANGT00000015781	AGAP005245-RG	LOLA PROTEIN LONGITUDINALS LACKING	DIG/PROT	149.667	96.6667
ENSANGT00000028885	AGAP006475-RA	INOSITOL 1 4 5 TRISPHOSPHATE RECEPTOR TYPE TYPE INOSITOL 1 4 5 TRISPHOSPHATE RECEPTOR TYPE INSP3 RECEPTOR IP3 RECEPTOR INS;	DIG/PROT	146	89
ENSANGT00000014348	AGAP003971-RA	SERINE PROTEASE	DIG/PROT	142.333	110
ENSANGT00000031980	AGAP009754-RA	ANGIOTENSIN CONVERTING ENZYME PRECURSOR EC_3.4.15.1 DIPEPTIDYL CARBOXYPEPTIDASE I KININASE II [CONTAINS: ANGIOTENSIN CONVERTING ENZYME ISOFORM SOLUBLE FORM];	DIG/PROT	141.667	76
ENSANGT00000030987	AGAP003247-RA	PEPTIDASE S1 AND S6,	DIG/PROT	141	100.667
ENSANGT00000016112	AGAP001026-RA	CARBOXYPEPTIDASE	DIG/PROT	140	91.6667
ENSANGT00000012369	AGAP009263-RA	PEPTIDASE S1 AND S6,	DIG/PROT	136	120.333
ENSANGT00000011720	AGAP004148-RA	PEPTIDASE S1 AND S6,	DIG/PROT	136	89
ENSANGT00000013687	AGAP010451-RA	LON PROTEASE HOMOLOG MITOCHONDRIAL PRECURSOR EC3.4.21.-	DIG/PROT	134.667	77.6667
ENSANGT00000021897	AGAP005670-RA	PEPTIDASE S1 AND S6	DIG/PROT	134.333	91.3333
ENSANGT00000023679		AMINOPEPTIDASE N	DIG/PROT	133.333	102
ENSANGT00000013857	AGAP001246-RA	SERINE PROTEASE	DIG/PROT	133	110
ENSANGT00000032175	AGAP012671-RA	TRYPSIN PRECURSOR	DIG/PROT	132.333	76.6667
ENSANGT00000029535		CALPAIN CALCIUM ACTIVATED NEUTRAL PROTEINASE CANP	DIG/PROT	132	90.3333
ENSANGT00000014438	AGAP009752-RA	ANGIOTENSIN CONVERTING ENZYME PRECURSOR EC3.4.15.1 DIPEPTIDYL CARBOXYPEPTIDASE I KININASE II	DIG/PROT	129.333	75.6667
ENSANGT00000021092	AGAP006385-RA	SERINE PROTEASE	DIG/PROT	127.667	75.3333
ENSANGT00000015619	AGAP012037-RA	PEPTIDASE S1 AND S6,	DIG/PROT	127.333	84
ENSANGT00000022062	AGAP002508-RA	AMINOPEPTIDASE N	DIG/PROT	126.333	109.333
ENSANGT00000012339	AGAP009271-RA	PROTEASOME SUBUNIT BETA TYPE 9 PRECURSOR EC3.4.25.1 PROTEASOME CHAIN 7 MACROPAIN CHAIN 7 MULTICATALYTIC ENDOPEPTIDASE COMPLEX CHAIN 7 RING12 LOW MOLECULAR MASS 2	DIG/PROT	126.333	89.3333
ENSANGT00000021783	AGAP005688-RA	SERINE PROTEASE	DIG/PROT	125.333	84.3333
ENSANGT00000009839	AGAP001244-RA	SERINE PROTEASE	DIG/PROT	125	98.6667
ENSANGT00000017682	AGAP002102-RA	MALTASE PRECURSOR EC3.2.1.20	DIG/PROT	123.667	82.3333
ENSANGT00000032097	AGAP006253-RA	SALIVARY SECRETED SERINE PROTEASE INHIBITOR;	DIG/PROT	122	81.6667
ENSANGT00000014247	AGAP003993-RA	SITS BINDING SP105	DIG/PROT	121.667	183.333
ENSANGT00000032473	AGAP009215-RA	PEPTIDASE S1 AND S6,	DIG/PROT	120.667	67.6667
ENSANGT00000026824	AGAP003627-RA	SERINE PROTEASE SNAKE PRECURSOR EC3.4.21.-	DIG/PROT	120.333	115.333
ENSANGT00000029309	AGAP009252-RA	PEPTIDASE S1 AND S6	DIG/PROT	120.333	93
ENSANGT00000010335	AGAP005195-RA	SERINE PROTEASE	DIG/PROT	120	120.333
ENSANGT00000020254	AGAP001330-RB	PEPTIDASE S8	DIG/PROT	119.667	72.6667
ENSANGT00000020651	AGAP002299-RA	CYSTEINE PEPTIDASE	DIG/PROT	119.333	96
ENSANGT00000015870	AGAP003960-RA	SERINE PROTEASE	DIG/PROT	115.667	79
ENSANGT00000020469	AGAP006087-RA	SERINE PROTEASE	DIG/PROT	115.333	80.3333
ENSANGT00000021694	AGAP005065-RA	SERINE PROTEASE	DIG/PROT	115.333	98.3333
ENSANGT00000027697	AGAP012827-RA	SERINE PROTEASE GD PRECURSOR EC3.4.21.- GASTRULATION DEFECTIVE	DIG/PROT	114.667	79.6667
ENSANGT00000016953	AGAP010588-RA	T COMPLEX 1 SUBUNIT TCP 1 CCT	DIG/PROT	114.667	85.6667
ENSANGT00000021418	AGAP007043-RA	SERINE PROTEASE GD PRECURSOR EC3.4.21.- GASTRULATION DEFECTIVE	DIG/PROT	112.667	82.6667
ENSANGT00000027429	AGAP002432-RA	SERINE PROTEASE	DIG/PROT	112	74
ENSANGT00000013730	AGAP012577-RA	PEPTIDASE C1,	DIG/PROT	111.333	68.6667
ENSANGT00000014724	AGAP003207-RA	SIGNAL PEPTIDE PEPTIDASE 3 EC3.4.99.- SPP 3 INTRAMEMBRANE PROTEASE 2 IMP2 PRESENILIN 4	DIG/PROT	111	71.6667
ENSANGT00000011486	AGAP006616-RA	PEPTIDASE M16C	DIG/PROT	110	76.6667
ENSANGT00000024554	AGAP001252-RA	SERINE PROTEASE	DIG/PROT	108	86.6667
ENSANGT00000019181	AGAP008497-RA	PEPTIDASE C54	DIG/PROT	107.667	63.3333
ENSANGT00000026800		SERINE PROTEASE	DIG/PROT	106.667	74.3333
ENSANGT00000024374		SERINE PROTEASE	DIG/PROT	106.667	83
ENSANGT00000021656	AGAP002270-RA	PEPTIDASE S1 AND S6,	DIG/PROT	106.667	80
ENSANGT00000017898	AGAP007388-RA	MIDASIN MIDAS CONTAINING	DIG/PROT	106	79.6667
ENSANGT00000016798	AGAP008837-RA	PROTEASOME SUBUNIT BETA TYPE 2 EC3.4.25.1 PROTEASOME COMPONENT C7 I MACROPAIN SUBUNIT C7 I MULTICATALYTIC ENDOPEPTIDASE COMPLEX SUBUNIT C7 I	DIG/PROT	105.667	65
ENSANGT00000032066	AGAP007043-RB	PEPTIDASE S1 AND S6	DIG/PROT	102.333	72
ENSANGT00000020511		CARBOXYPEPTIDASE	DIG/PROT	101.333	63.6667
ENSANGT00000018655	AGAP010080-RA	UBIQUITIN CARBOXYL TERMINAL HYDROLASE 38 EC3.1.2.15 UBIQUITIN THIOLESTERASE 38 UBIQUITIN SPECIFIC PROCESSING PROTEASE 38 DEUBIQUITINATING ENZYME 38	DIG/PROT	101.333	65.6667
ENSANGT00000019404	AGAP000513-RA	ALPHA ASPARTYL DIPEPTIDASE EC3.4.13.21 ASP SPECIFIC DIPEPTIDASE DIPEPTIDASE E	DIG/PROT	101	68
ENSANGT00000028600	AGAP005642-RA	SERINE PROTEASE	DIG/PROT	100.667	67
ENSANGT00000031822		PEPTIDASE S1 AND S6	DIG/PROT	100.333	85
ENSANGT00000012024	AGAP008249-RA	T COMPLEX 1 SUBUNIT TCP 1 CCT	DIVERSE	991.333	652.667
ENSANGT00000013060	AGAP008647-RA	CD9 ANTIGEN	DIVERSE	981.333	845
ENSANGT00000031371	AGAP007103-RD	SOMATOSTATIN RECEPTOR, TYPE 5	DIVERSE	971.333	997
ENSANGT00000022215	AGAP009651-RA	CD37 ANTIGEN	DIVERSE	970.333	887.667
ENSANGT00000028987	AGAP012407-RA	DISULFIDE ISOMERASE PRECURSOR EC_5.3.4.1 PDI PROLYL 4 HYDROXYLASE BETA SUBUNIT;	DIVERSE	968.667	722.667
ENSANGT00000012916	AGAP004222-RA	ALPHA ADRENERGIC RECEPTOR ALPHA ADRENOCEPTOR ALPHA ADRENORECEPTOR	DIVERSE	960.667	714.667
ENSANGT00000025816	AGAP003398-RA	INORGANIC PYROPHOSPHATASE EC_3.6.1.1 PYROPHOSPHATE PHOSPHO HYDROLASE PPASE;	DIVERSE	952.667	932
ENSANGT00000023853		TROPONIN I TNI	DIVERSE	945.667	1144.67
ENSANGT00000022509	AGAP010337-RA	UBIQUINOL CYTOCHROME C REDUCTASE COMPLEX UBIQUINONE BINDING QP C EC1.10.2.2 UBIQUINOL CYTOCHROME C REDUCTASE COMPLEX 9.5 KDA COMPLEX III SUBUNIT VII	DIVERSE	941.667	1225.33
ENSANGT00000031057	AGAP001989-RA	HYP3.7	DIVERSE	940	848.333
ENSANGT00000012524	AGAP010893-RA	OXYSTEROL BINDING RELATED OSBP RELATED ORP;	DIVERSE	936.333	543.333
ENSANGT00000018472	AGAP010733-RA	VASCULAR NON INFLAMMATORY MOLECULE VANIN	DIVERSE	914.333	573
ENSANGT00000028854	AGAP001874-RA	RAS	DIVERSE	914	584.333
ENSANGT00000029709		MULTIFUNCTIONAL ADE2 [INCLUDES: PHOSPHORIBOSYLAMINOIMIDAZOLE SUCCINOCARBOXAMIDE SYNTHASE EC6.3.2.6 SAICAR SYNTHETASE ; PHOSPHORIBOSYLAMINOIMIDAZOLE CARBOXYLASE EC4.1.1.- 21 AIR CARBOXYLASE AIRC ]	DIVERSE	913.667	373.333
ENSANGT00000021560	AGAP007656-RA	APONTIC	DIVERSE	901.333	479.667
ENSANGT00000017331	AGAP000562-RA	MOESIN	DIVERSE	892.667	402.667
ENSANGT00000004294		ADP RIBOSYLATION FACTOR GTPASE ACTIVATING 1 ADP RIBOSYLATION FACTOR 1 GTPASE ACTIVATING ARF1 GAP ARF1 DIRECTED GTPASE ACTIVATING GAP	DIVERSE	889	473.667
ENSANGT00000023427	AGAP004559-RD	RAS RELATED RAB	DIVERSE	883.333	799.333
ENSANGT00000017612	AGAP005576-RA	ASPARTYL TRNA SYNTHETASE EC6.1.1.12 ASPARTATE TRNA LIGASE ASPRS	DIVERSE	878.667	621.333
ENSANGT00000032293	AGAP010536-RA	NUCLEOLAR COMPLEX 2 HOMOLOG NOC2 HOMOLOG;	DIVERSE	871	872.333
ENSANGT00000021670	AGAP002239-RA	DIAMINE ACETYLTRANSFERASE EC2.3.1.57 SPERMIDINE/SPERMINE N 1 ACETYLTRANSFERASE SSAT PUTRESCINE ACETYLTRANSFERASE	DIVERSE	860	438
ENSANGT00000010081	AGAP007939-RA	GLYCOGEN PHOSPHORYLASE FORM EC2.4.1.1	DIVERSE	859.333	1005.67
ENSANGT00000032378	AGAP004559-RD	RAS RELATED RAB;	DIVERSE	852.333	526
ENSANGT00000017954	AGAP011322-RA	ASPARTIC ACID HYDROXYLATION	DIVERSE	844.333	448
ENSANGT00000021465	AGAP007050-RA	NUCLEOLAR GTP BINDING 1 CHRONIC RENAL FAILURE GENE GTP BINDING NGB	DIVERSE	839.667	677.667
ENSANGT00000016675	AGAP012272-RA	BET1 HOMOLOG GOLGI VESICULAR MEMBRANE TRAFFICKING P18	DIVERSE	835	334
ENSANGT00000012464	AGAP006035-RA	RAS RELATED RAB	DIVERSE	816.667	357
ENSANGT00000027923	AGAP010598-RA	ANTIGEN	DIVERSE	811.333	749.333
ENSANGT00000014963		HYDROXYLASE	DIVERSE	791.333	429
ENSANGT00000015633		PHOSPHATASE 1 REGULATORY SUBUNIT MYOSIN PHOSPHATASE TARGETING SUBUNIT MYOSIN PHOSPHATASE TARGET SUBUNIT	DIVERSE	780	312.667
ENSANGT00000013509	AGAP004329-RA	'BLOOD GROUP RHESUS C/E AND D POLYPEPTIDE	DIVERSE	774.333	711
ENSANGT00000025572	AGAP003553-RA	GLYCOPROTEIN PRECURSOR	DIVERSE	771.333	928
ENSANGT00000012306	AGAP010212-RA	PREFOLDIN SUBUNIT 1	DIVERSE	769.333	749.333
ENSANGT00000025244	AGAP010434-RA	GLYCAN CLASS M	DIVERSE	769	599
ENSANGT00000011053	AGAP009505-RA	T COMPLEX 1 SUBUNIT TCP 1 CCT	DIVERSE	764.667	364.333
ENSANGT00000016590	AGAP012281-RA	PCI	DIVERSE	764	559
ENSANGT00000018460	AGAP011349-RA	GAMMA AMINOBUTYRIC ACID RECEPTOR SUBUNIT PRECURSOR GABA A RECEPTOR	DIVERSE	762.667	343.333
ENSANGT00000015800	AGAP001420-RA	PHOSPHOGLYCERATE MUTASE EC5.4.2.1 EC5.4.2.- 4 EC3.1.-.- 3 13 PHOSPHOGLYCERATE MUTASE ISOZYME PGAM BPG DEPENDENT PGAM	DIVERSE	756.333	606
ENSANGT00000017003	AGAP002847-RA	E1 PROTEIN ALLERGEN	DIVERSE	754	758.333
ENSANGT00000013329	AGAP004236-RA	BLACTMASE LIKE	DIVERSE	752	626.333
ENSANGT00000027548	AGAP007643-RB	14-3-3 PROTEIN	DIVERSE	745	510.333
ENSANGT00000016208	AGAP002802-RA	NEURAL CELL ADHESION MOLECULE 1 KDA PRECURSOR N CAM	DIVERSE	739.333	383.667
ENSANGT00000018551	AGAP010739-RA	GLUCOSE 6 PHOSPHATE 1 DEHYDROGENASE EC1.1.1.49 G6PD	DIVERSE	738.667	516.333
ENSANGT00000009906	AGAP006946-RA	PREFOLDIN SUBUNIT 4	DIVERSE	725.333	783
ENSANGT00000031288	AGAP008365-RA	ALPHA 2 MACROGLOBULIN PRECURSOR ALPHA 2 M;	DIVERSE	712.667	485.333
ENSANGT00000019167		HEAT SHOCK 67B2	DIVERSE	711.667	565
ENSANGT00000016945	AGAP010594-RA	CWC 15 HOMOLOG	DIVERSE	711	655.667
ENSANGT00000030870	AGAP002186-RA	LOW DENSITY LIPOPROTEIN RECEPTOR;	DIVERSE	709.667	343.333
ENSANGT00000018480		MICROSOMAL SIGNAL PEPTIDASE KDA SUBUNIT EC3.4.-.- SPASE 22 KDA SUBUNIT	DIVERSE	708	654
ENSANGT00000031351	AGAP007538-RA	AUTOCRINE MOTILITY FACTOR RECEPTOR AMF RECEPTOR;	DIVERSE	700.667	733
ENSANGT00000031661	AGAP010965-RA	N TERMINAL ASPARAGINE AMIDOHYDROLASE EC_3.5.1.- NH2 TERMINAL ASPARAGINE DEAMIDASE N TERMINAL ASN AMIDASE NTN AMIDASE PNAD NH2 TERMINAL ASPARAGINE AMIDOHYDROLASE PNAA;	DIVERSE	700.333	279
ENSANGT00000014189	AGAP011733-RA	TRANSMEMBRANE PROTEIN UPF0136	DIVERSE	698	332.333
ENSANGT00000015954	AGAP003919-RA	MUS MUSCULUS CDNA PRODUCT:	DIVERSE	692.667	705.667
ENSANGT00000023431	AGAP010876-RA	HSP 70	DIVERSE	690.667	439.333
ENSANGT00000028717	AGAP003442-RA	ANTIFREEZE PROTEIN, TYPE I	DIVERSE	687	439.667
ENSANGT00000029063		PROHIBITIN	DIVERSE	687	496
ENSANGT00000025488	AGAP005535-RA	26S PROTEASOME NON ATPASE REGULATORY SUBUNIT 12 26S PROTEASOME REGULATORY SUBUNIT P55	DIVERSE	685.667	638.333
ENSANGT00000010754	AGAP004793-RA	ORNITHINE AMINOTRANSFERASE MITOCHONDRIAL PRECURSOR EC2.6.1.13 ORNITHINE OXO ACID AMINOTRANSFERASE	DIVERSE	685.667	720
ENSANGT00000018242	AGAP003016-RA	ARMET PRECURSOR	DIVERSE	684.333	508.667
ENSANGT00000020581	AGAP006231-RA	CARBOXY TERMINAL DOMAIN RNA POLYMERASE II POLYPEPTIDE A SMALL PHOSPHATASE EC3.1.3.16 NUCLEAR LIM INTERACTOR INTERACTING FACTOR NLI INTERACTING FACTOR	DIVERSE	681.333	228.333
ENSANGT00000015684	AGAP005160-RE	GTP BINDING RHO	DIVERSE	680.333	336
ENSANGT00000017511	AGAP001389-RA	T CELL LEUKEMIA HOMEOBOX HOMEOBOX HOX	DIVERSE	676.667	411.667
ENSANGT00000015304	AGAP012590-RA	NUCLEOSIDE DIPHOSPHATE LINKED MOIETY X MOTIF 6 GFG	DIVERSE	672	452.333
ENSANGT00000020366	AGAP006786-RA	FORKHEAD BOX	DIVERSE	667.667	370
ENSANGT00000011952	AGAP008272-RA	GUANINE NUCLEOTIDE EXCHANGE FACTOR RELATED DEAFNESS LOCUS ASSOCIATED GUANINE NUCLEOTIDE EXCHANGE FACTOR DELGEF	DIVERSE	645.333	255.333
ENSANGT00000015782	AGAP001434-RA	GAMMA AMINOBUTYRIC ACID RECEPTOR SUBUNIT PRECURSOR GABA A RECEPTOR	DIVERSE	641.667	364.333
ENSANGT00000020083	AGAP012352-RA	E1 PROTEIN ALLERGEN	DIVERSE	631.667	565.667
ENSANGT00000006827	AGAP008185-RA	MULTIPLE EGF DOMAIN 4 MULTIPLE EPIDERMAL GROWTH FACTOR DOMAINS 8	DIVERSE	631.333	253.667
ENSANGT00000016119	AGAP004656-RA	POTENTIAL HISTONE METHYLTRANSFERASE MES 4 MATERNAL EFFECT STERILE 4	DIVERSE	631	397.333
ENSANGT00000011691	AGAP004547-RA	ZYXIN	DIVERSE	631	287
ENSANGT00000015960	AGAP003935-RA	PROTEASOME SUBUNIT ALPHA TYPE EC3.4.25.1 PROTEASOME SUBUNIT	DIVERSE	628.333	530.333
ENSANGT00000019694	AGAP012525-RA	GUANINE NUCLEOTIDE BINDING G I /G S /G T BETA SUBUNIT TRANSDUCIN BETA CHAIN;	DIVERSE	627.667	652.333
ENSANGT00000012572	AGAP010172-RA	SERINE/THREONINE PHOSPHATASE EC_3.1.3.16;	DIVERSE	625.667	607.667
ENSANGT00000016179	AGAP010624-RA	DEVELOPMENTALLY REGULATED GTP BINDING DRG	DIVERSE	624.667	495.333
ENSANGT00000010332	AGAP007793-RA	SENESCENCE MARKER 30 SMP 30 REGUCALCIN RC	DIVERSE	614.667	733.667
ENSANGT00000027276	AGAP000941-RA	ALPHA CRYSTALLIN CHAIN ALPHA CRYSTALLIN;	DIVERSE	611.667	299.333
ENSANGT00000019418	AGAP000180-RA	MULTIFUNCTIONAL ADE2 [INCLUDES: PHOSPHORIBOSYLAMINOIMIDAZOLE SUCCINOCARBOXAMIDE SYNTHASE EC6.3.2.6 SAICAR SYNTHETASE ; PHOSPHORIBOSYLAMINOIMIDAZOLE CARBOXYLASE EC4.1.1.- 21 AIR CARBOXYLASE AIRC ]	DIVERSE	605.667	194.333
ENSANGT00000011579		KINASE C AND CASEIN KINASE SUBSTRATE IN NEURONS	DIVERSE	601	542
ENSANGT00000021332	AGAP003698-RA	ZINC FINGER 593 ZINC FINGER T86	DIVERSE	601	504.333
ENSANGT00000031467	AGAP005369-RA	NUCLEOLAR PHOSPHOPROTEIN P130 NUCLEOLAR 130 KDA 140 KDA NUCLEOLAR PHOSPHOPROTEIN NOPP140 NUCLEOLAR AND COILED BODY PHOSPHOPROTEIN 1;	DIVERSE	598.333	557
ENSANGT00000010594	AGAP002608-RA	RIBOKINASE	DIVERSE	591.333	394
ENSANGT00000019802	AGAP011560-RA	HUNTINGTIN ASSOCIATED INTERACTING DUO	DIVERSE	583	498
ENSANGT00000014100	AGAP012188-RA	UBIQUINOL CYTOCHROME C REDUCTASE COMPLEX 14 KDA EC1.10.2.2 COMPLEX III SUBUNIT VI	DIVERSE	582.333	663.333
ENSANGT00000005472	AGAP009511-RA	E3 UBIQUITIN LIGASE HECTD1 HECT DOMAIN CONTAINING 1 E3 LIGASE INHIBIN RECEPTOR EULIR;	DIVERSE	576.667	596
ENSANGT00000022132	AGAP002534-RA	DIHYDROPTERIDINE REDUCTASE EC1.5.1.34 HDHPR QUINOID DIHYDROPTERIDINE REDUCTASE	DIVERSE	571	400.333
ENSANGT00000006021	AGAP009983-RA	FIS WEAKLY SIMILAR TO NEUROGENIC DIFFERENTIATION FACTOR 1	DIVERSE	570.667	283
ENSANGT00000001996		T COMPLEX 1 SUBUNIT TCP 1 CCT	DIVERSE	568.333	415.333
ENSANGT00000020445	AGAP003092-RA	GTP BINDING RHO	DIVERSE	566	281.667
ENSANGT00000021850	AGAP008193-RA	LOW DENSITY LIPOPROTEIN RECEPTOR	DIVERSE	558	264
ENSANGT00000020396	AGAP001312-RA	SUCCINYL COA LIGASE [GDP FORMING] ALPHA CHAIN MITOCHONDRIAL PRECURSOR EC6.2.1.4 SUCCINYL COA SYNTHETASE ALPHA CHAIN SCS ALPHA	DIVERSE	555	371.333
ENSANGT00000021775	AGAP005056-RA	CYCLIN	DIVERSE	551.333	406
ENSANGT00000011061	AGAP002931-RA	ADP RIBOSYLATION FACTOR	DIVERSE	550.667	484
ENSANGT00000016848	AGAP002807-RA	BROMODOMAIN CONTAINING	DIVERSE	550	467.667
ENSANGT00000020657	AGAP002315-RA	KDA TRP ASP REPEATS CONTAINING 5	DIVERSE	548	211.333
ENSANGT00000003047	AGAP002477-RA	SINGLE STRANDED DNA BINDING MITOCHONDRIAL PRECURSOR MT SSB	DIVERSE	546.667	382
ENSANGT00000002203	AGAP012857-RA	NUCLEOSIDE DIPHOSPHATE LINKED MOIETY X MOTIF 6 GFG	DIVERSE	546	447
ENSANGT00000024690		TPD52	DIVERSE	543	418.333
ENSANGT00000025204	AGAP009224-RA	MITOCHONDRIAL CARRIER	DIVERSE	539.333	382.667
ENSANGT00000031964	AGAP010277-RA	ACN9 HOMOLOG MITOCHONDRIAL PRECURSOR;	DIVERSE	534.333	439
ENSANGT00000015184	AGAP007024-RA	NUCLEAR TRANSPORT FACTOR 2 NTF 2	DIVERSE	534	493.333
ENSANGT00000032372	AGAP004559-RA	RAS RELATED RAB;	DIVERSE	533.333	430
ENSANGT00000029006	AGAP005524-RC	CALCIUM AND INTEGRIN BINDING 1 CALMYRIN DNA PKCS INTERACTING KINASE INTERACTING KIP CIB	DIVERSE	532.333	662.667
ENSANGT00000015077		TRANSLOCON ASSOCIATED PROTEIN DELTA SUBUNIT PRECURSOR TRAP DELTA SIGNAL SEQUENCE RECEPTOR DELTA SUBUNIT SSR DELTA	DIVERSE	528.667	459.667
ENSANGT00000021451	AGAP001056-RA	UBIQUITIN CONJUGATING ENZYME EC6.3.2.19 UBIQUITIN LIGASE UBIQUITIN CARRIER	DIVERSE	528.333	473.667
ENSANGT00000017645	AGAP005618-RA	ACIREDDIOXGNASE	DIVERSE	525.333	345
ENSANGT00000031645	AGAP011310-RA	PHOSPHATIDYLINOSITOL N ACETYLGLUCOSAMINYLTRANSFERASE SUBUNIT P EC_2.4.1.198 PHOSPHATIDYLINOSITOL GLYCAN BIOSYNTHESIS CLASS P PIG P DOWN SYNDROME CRITICAL REGION 5;	DIVERSE	519.667	498
ENSANGT00000030929	AGAP004189-RA	FAD LINKED OXIDASE	DIVERSE	517.333	249.667
ENSANGT00000011206	AGAP007125-RA	GLUTAMATE RICH WD REPEAT 1	DIVERSE	517	387
ENSANGT00000002536	AGAP012847-RA	AUTOPHAGY 12	DIVERSE	513.333	362.333
ENSANGT00000029447	AGAP011826-RA	COX17	DIVERSE	512.667	432
ENSANGT00000012491	AGAP010923-RA	SEX DETERMINING REGION Y TESTIS DETERMINING FACTOR	DIVERSE	512.333	306.333
ENSANGT00000019900	AGAP002078-RA	SEX REGULATED JANUS A	DIVERSE	512	501
ENSANGT00000021363	AGAP000812-RA	MO25	DIVERSE	510.667	403.333
ENSANGT00000003295	AGAP003244-RA	PUTATIVE GROWTH HORMONE RELEASING HORMONE RECEPTOR 4	DIVERSE	509	215.667
ENSANGT00000023096	AGAP005504-RD	PHOSPHOLIPID SCRAMBLASE PL SCRAMBLASE CA 2+ DEPENDENT PHOSPHOLIPID SCRAMBLASE	DIVERSE	506.667	326.333
ENSANGT00000021336	AGAP003690-RA	BED finger,ZINC FINGER CH2	DIVERSE	502.333	241.667
ENSANGT00000012562	AGAP006040-RA	MPV 17PMP22	DIVERSE	501	487.667
ENSANGT00000015933		BCL 2	DIVERSE	495.333	489.667
ENSANGT00000028001		ADENYLATE CYCLASE TYPE EC4.6.1.1 ATP PYROPHOSPHATE LYASE ADENYLYL CYCLASE	DIVERSE	491.333	225.333
ENSANGT00000011846	AGAP003580-RA	PHOSPHATIDYLETHANOLAMINE BINDING PEBP	DIVERSE	488.667	356.333
ENSANGT00000008588	AGAP001601-RA	BCL 2	DIVERSE	483.667	656.333
ENSANGT00000029113	AGAP006121-RA	A-LATROTOXIN RECEPTOR INTERACTION;C2	DIVERSE	482	339.333
ENSANGT00000017863	AGAP005560-RA	MICROSPHERULE 1.58 KDA MICROSPHERULE	DIVERSE	481	263
ENSANGT00000020787	AGAP007718-RA	PA P	DIVERSE	477	534.333
ENSANGT00000031994	AGAP009280-RA	GWT1	DIVERSE	467.667	344.333
ENSANGT00000020660	AGAP002320-RA	ISOCHORISMATASE	DIVERSE	465.667	438
ENSANGT00000026410		TISSUE ALPHA L FUCOSIDASE PRECURSOR EC3.2.1.51 ALPHA L FUCOSIDASE I ALPHA L FUCOSIDE FUCOHYDROLASE	DIVERSE	465.667	313.333
ENSANGT00000016573	AGAP007259-RA	TRANSMEMBRANE 9 PRECURSOR	DIVERSE	465	402.667
ENSANGT00000016426		ROUNDABOUT HOMOLOG PRECURSOR	DIVERSE	463.667	227.667
ENSANGT00000000940	AGAP003337-RA	BLACTMASE-LIKE	DIVERSE	463	403.667
ENSANGT00000000365		LIPID PHOSPHATE PHOSPHOHYDROLASE EC3.1.3.4 PHOSPHATIDIC ACID PHOSPHATASE PHOSPHATIDATE PHOSPHOHYDROLASE TYPE PAP PAP2	DIVERSE	462	258.333
ENSANGT00000010694		ZINC FINGER	DIVERSE	461	262.667
ENSANGT00000022676	AGAP008225-RA	TREHALOSE PPASE	DIVERSE	459.333	322.333
ENSANGT00000026805		BRCT	DIVERSE	458	514.667
ENSANGT00000025803		APOPTOSIS STIMULATING OF P53	DIVERSE	457.667	323.667
ENSANGT00000019928	AGAP002063-RA	NUCLEOLAR NUCLEOLAR	DIVERSE	457.667	333.333
ENSANGT00000014926	AGAP011270-RA	ZINC FINGER, MYND-TYPE	DIVERSE	456.667	268.667
ENSANGT00000031514	AGAP004692-RD	RAS GTPASE ACTIVATING SYNGAP SYNAPTIC RAS GTPASE ACTIVATING 1 SYNAPTIC RAS GAP 1 NEURONAL RASGAP;	DIVERSE	456.333	357.667
ENSANGT00000020083	AGAP012352-RA	E1PROTEIN ALLERGEN	DIVERSE	456.333	381.667
ENSANGT00000023743	AGAP012893-RA	SELENIUM BINDING	DIVERSE	453.667	331.333
ENSANGT00000018687	AGAP000997-RA	MITOGEN ACTIVATED KINASE KINASE 1 INTERACTING 1 MEK BINDING PARTNER 1 MP1	DIVERSE	446.667	429.333
ENSANGT00000019734	AGAP008344-RA	CCAAT BINDING TRANSCRIPTION FACTOR SUBUNIT A CBF A NF Y CHAIN B NF YB CAAT BOX DNA BINDING SUBUNIT B	DIVERSE	443.667	368.667
ENSANGT00000013204	AGAP004868-RA AGAP004869-RA	TPD52	DIVERSE	443	352.667
ENSANGT00000015211		ZINC FINGER	DIVERSE	443	234.333
ENSANGT00000012225	AGAP004514-RA	GUANINE NUCLEOTIDE BINDING 3 NUCLEOSTEMIN;	DIVERSE	442.667	447
ENSANGT00000002682	AGAP002730-RA	HesByadRyfhF	DIVERSE	438.333	426.333
ENSANGT00000011441	AGAP004960-RA	PROTEASOME SUBUNIT ALPHA TYPE EC3.4.25.1 PROTEASOME SUBUNIT	DIVERSE	438.333	444
ENSANGT00000018889	AGAP007209-RA	ANTIGEN	DIVERSE	434.333	263.667
ENSANGT00000011893	AGAP009997-RA	ZINC FINGER	DIVERSE	433	450.333
ENSANGT00000005092		WNT	DIVERSE	429.667	232.667
ENSANGT00000024181	AGAP010751-RA	ZINC FINGER	DIVERSE	427.333	179
ENSANGT00000032562	AGAP000804-RA	PHOSPHOLIPID HYDROPEROXIDE GLUTATHIONE PEROXIDASE MITOCHONDRIAL PRECURSOR EC_1.11.1.12 PHGPX GPX 4;	DIVERSE	427	339.333
ENSANGT00000029403		TISSUE INHIBITOR OF METALLOPROTEASES PRECURSOR	DIVERSE	426.667	396
ENSANGT00000021360	AGAP008928-RA	HUNTINGTIN INTERACTING 14	DIVERSE	424	287
ENSANGT00000024113	AGAP012934-RA	PHOSPHO-ETHANOLAMINE N-METHYLTRANSFERASE	DIVERSE	423	350.333
ENSANGT00000011417	AGAP004992-RA	GLUTAREDOXIN	DIVERSE	422	356.667
ENSANGT00000030236	AGAP002833-RA	FIBRONECTIN TYPE III	DIVERSE	421.667	181.667
ENSANGT00000021021	AGAP006690-RA	BTB/POZ DOMAIN CONTAINING 9	DIVERSE	419.333	376
ENSANGT00000012703	AGAP010978-RA	NUCLEAR PORE GLYCOPROTEIN P62.62 KDA NUCLEOPORIN	DIVERSE	419.333	201
ENSANGT00000015487	AGAP012695-RA	RAB5-INTERACTING	DIVERSE	415.333	389.333
ENSANGT00000016544	AGAP009677-RA	HISTONE ACETYLTRANSFERASE	DIVERSE	411.333	249.667
ENSANGT00000010523	AGAP008099-RA	UFM1 CONJUGATING ENZYME 1 UBIQUITIN FOLD MODIFIER CONJUGATING ENZYME 1;	DIVERSE	409.333	499.667
ENSANGT00000011750	AGAP001520-RA	CBM21	DIVERSE	406.333	177.667
ENSANGT00000004972	AGAP011384-RA	INTERLEUKIN 16 PRECURSOR IL 16 LYMPHOCYTE CHEMOATTRACTANT FACTOR LCF	DIVERSE	404.333	329
ENSANGT00000018414	AGAP001795-RA	MORTALITY FACTOR 4 MORF RELATED GENE TRANSCRIPTION FACTOR;	DIVERSE	401	307.667
ENSANGT00000016308	AGAP010596-RA	ALKALINE PHOSPHATASE PRECURSOR EC3.1.3.1	DIVERSE	400	282
ENSANGT00000003034	AGAP002493-RA	SPRINT SH2 POLY PROLINE CONTAINING RAS INTERACTOR	DIVERSE	400	226.667
ENSANGT00000010307	AGAP000842-RA	COMPLEX I INTERMEDIATE ASSOCIATED 30 MITOCHONDRIAL PRECURSOR	DIVERSE	397.667	409.667
ENSANGT00000016148	AGAP001030-RA	SYNTAXIN	DIVERSE	397.667	272.667
ENSANGT00000031257	AGAP008804-RA	PEROXISOMAL BIOGENESIS FACTOR 19 PEROXIN 19 PEROXISOMAL FARNESYLATED;	DIVERSE	396.333	304.333
ENSANGT00000032400	AGAP003051-RA	ACYL COA DESATURASE EC_1.14.19.1 STEAROYL COA DESATURASE FATTY ACID DESATURASE DELTA 9 DESATURASE;	DIVERSE	394.667	241.667
ENSANGT00000012821	AGAP001746-RA	LEGUME LECTIN B	DIVERSE	393	195.667
ENSANGT00000018919	AGAP003841-RA	GSG10 PRECURSOR	DIVERSE	392.667	162.667
ENSANGT00000019415	AGAP008952-RA	LA HOMOLOG LA RIBONUCLEOPROTEIN LA AUTOANTIGEN HOMOLOG	DIVERSE	391	304.667
ENSANGT00000012254	AGAP010188-RA	STRESS INDUCED PHOSPHOPROTEIN 1 STI1 HSC70/HSP90 ORGANIZING HOP;	DIVERSE	390.333	198.667
ENSANGT00000014852	AGAP002392-RA	TBC1 DOMAIN FAMILY MEMBER 7	DIVERSE	390	229.333
ENSANGT00000013513		ADAPTER RELATED COMPLEX 1 SIGMA SUBUNIT SIGMA ADAPTIN ADAPTOR COMPLEX AP 1 SIGMA SUBUNIT GOLGI ADAPTOR HA1/AP1 ADAPTIN SIGMA SUBUNIT CLATHRIN ASSEMBLY COMPLEX 1 SIGMA SMALL CHAIN SIGMA SUBUNIT OF AP 1 CLATHRIN	DIVERSE	384.667	378
ENSANGT00000020516	AGAP000942-RA	NUDIX NUCLEOSIDE DIPHOSPHATE LINKED MOIETY X TYPE MOTIF 8	DIVERSE	384.667	405.333
ENSANGT00000016626	AGAP012235-RA	PREFOLDIN SUBUNIT 6;	DIVERSE	384	312.333
ENSANGT00000019171	AGAP007460-RB	ACYL COA BINDING ACBP DIAZEPAM BINDING INHIBITOR DBI ENDOZEPINE EP	DIVERSE	383.667	210
ENSANGT00000020883	AGAP004623-RA	CELL DIVISION CYCLE 16 HOMOLOG ANAPHASE PROMOTING COMPLEX SUBUNIT 6 APC6 CYCLOSOME SUBUNIT 6	DIVERSE	383.667	303
ENSANGT00000013382	AGAP004238-RA	T COMPLEX 1 SUBUNIT TCP 1 CCT	DIVERSE	381.333	179
ENSANGT00000031408	AGAP006367-RA	C2H2-TYPE ZINC FINGER	DIVERSE	381.333	285.333
ENSANGT00000014818	AGAP002371-RA	MITOGEN ACTIVATED KINASE KINASE KINASE 4 EC2.7.1.- MAPK/ERK KINASE KINASE 4 MEK KINASE 4 MEKK 4	DIVERSE	380.667	398.667
ENSANGT00000017416	AGAP010682-RA	TROPONIN C AKIN 1	DIVERSE	378.333	350.667
ENSANGT00000012082	AGAP012799-RA	TRANSLATION INITIATION FACTOR EIF 2B ALPHA SUBUNIT EIF 2B GDP GTP EXCHANGE FACTOR;	DIVERSE	378	313.667
ENSANGT00000032557	AGAP010602-RA	INSULIN PEPTIDE PRECURSOR; Insulin-like peptide 3 precursor. [Source:Uniprot/SPTREMBL;Acc:Q6VVG9]	DIVERSE	376	234.667
ENSANGT00000032108	AGAP005975-RA	PERITROPHIN 1 PRECURSOR PERITROPHIN A PERITROPHIC MATRIX 1 AGAPER 1;	DIVERSE	374.667	210
ENSANGT00000026579	AGAP004679-RB	FOLYLPOLYGLUTAMATE SYNTHASE EC6.3.2.17 FOLYLPOLY GAMMA GLUTAMATE SYNTHETASE FPGS	DIVERSE	374.333	361.333
ENSANGT00000011950	AGAP000719-RA	ADENOSYLHOMOCYSTEINASE EC3.3.1.1 S ADENOSYL L HOMOCYSTEINE HYDROLASE ADOHCYASE	DIVERSE	373.333	160.667
ENSANGT00000001212	AGAP002408-RA	MYG1	DIVERSE	371	339.333
ENSANGT00000010967	AGAP002933-RA	GPI TRANSAMIDASE COMPONENT PIG S PHOSPHATIDYLINOSITOL GLYCAN BIOSYNTHESIS CLASS S	DIVERSE	369	285.667
ENSANGT00000012551		MONOOXYGENASE	DIVERSE	366	193.667
ENSANGT00000024847		SYNAPTOSOMAL ASSOCIATED SNAP	DIVERSE	365.667	261.333
ENSANGT00000010034	AGAP005081-RA	MESODERM DEVELOPMENT CANDIDATE 2	DIVERSE	364.667	307.667
ENSANGT00000018429	AGAP011338-RA	GDP FUCOSE O FUCOSYLTRANSFERASE 1 PRECURSOR EC2.4.1.221 PEPTIDE O FUCOSYLTRANSFERASE O FUCT 1	DIVERSE	363.667	234
ENSANGT00000014275		METHYL CPG BINDING	DIVERSE	360.333	245.667
ENSANGT00000014098	AGAP001092-RA	GLUCOSIDASE II BETA SUBUNIT PRECURSOR KINASE C SUBSTRATE 60.1 KDA PROTEIN HEAVY CHAIN PKCSH 80K H	DIVERSE	357	343.333
ENSANGT00000018862		SORTING NEXIN 16	DIVERSE	356.667	236.333
ENSANGT00000027582	AGAP004034-RB	D DOPAMINE RECEPTOR	DIVERSE	356	185.333
ENSANGT00000020293	AGAP001314-RA	GPCR RHODOPSIN	DIVERSE	355.333	347
ENSANGT00000024748	AGAP005627-RB	KINASE	DIVERSE	354.667	254.333
ENSANGT00000007497	AGAP000374-RA	ANAPHASE PROMOTING COMPLEX SUBUNIT 1 APC1 CYCLOSOME SUBUNIT 1 TSG24 MITOTIC CHECKPOINT REGULATOR	DIVERSE	354	217.667
ENSANGT00000019230	AGAP000598-RA	HIRA INTERACTING 5	DIVERSE	353	334
ENSANGT00000021982	AGAP011160-RA	SYNTAXIN 18	DIVERSE	353	334.667
ENSANGT00000012440	AGAP006031-RA	NUCLEOPORIN P54.54 KDA NUCLEOPORIN	DIVERSE	351	338.333
ENSANGT00000017971	AGAP011329-RA	3 KETOACYL COA THIOLASE PEROXISOMAL PRECURSOR EC2.3.1.16 BETA KETOTHIOLASE ACETYL COA ACYLTRANSFERASE PEROXISOMAL 3 OXOACYL COA THIOLASE	DIVERSE	350.667	201.333
ENSANGT00000010155	AGAP009734-RA	WNT 1 FRAGMENT	DIVERSE	349.667	179
ENSANGT00000021299	AGAP003706-RA	BOL A	DIVERSE	348.667	392
ENSANGT00000019222	AGAP008408-RA	BASIGIN PRECURSOR	DIVERSE	348.333	203.667
ENSANGT00000012718		ROLLING STONE	DIVERSE	345.333	192.667
ENSANGT00000016225	AGAP002808-RA	PROBABLE RIBOSOME BIOGENESIS NEP1	DIVERSE	344	362.333
ENSANGT00000025795	AGAP012849-RA	SCAVENGER RECEPTOR CLASS B MEMBER;	DIVERSE	344	285
ENSANGT00000027269	AGAP007717-RA	VINEXIN SH3 CONTAINING ADAPTER MOLECULE 1 SCAM 1	DIVERSE	342.667	286.667
ENSANGT00000012541	AGAP010909-RA	SINGLE STRANDED DNA BINDING SEQUENCE SPECIFIC SINGLE STRANDED DNA BINDING;	DIVERSE	341.667	267
ENSANGT00000025310	AGAP005602-RA	Zn FINGERC2H2	DIVERSE	341.333	366
ENSANGT00000030686	AGAP009123-RA	ORPHAN NUCLEAR RECEPTOR, NOR1 type	DIVERSE	340.333	171.333
ENSANGT00000022048	AGAP011166-RA	SERINE/THREONINE PHOSPHATASE EC3.1.3.16	DIVERSE	339.667	161.667
ENSANGT00000024613	AGAP001068-RA	UBIQUITIN CONJUGATING ENZYME EC6.3.2.19 UBIQUITIN LIGASE UBIQUITIN CARRIER	DIVERSE	339.333	304.333
ENSANGT00000016315	AGAP010557-RA	B CELL RECEPTOR ASSOCIATED 31 BCR ASSOCIATED BAP31 P28 BAP31	DIVERSE	339	285.333
ENSANGT00000017426	AGAP005863-RA	MAK 10	DIVERSE	338.667	322.333
ENSANGT00000014785	AGAP002352-RA	CELLULAR TUMOR ANTIGEN P53 TUMOR SUPPRESSOR P53	DIVERSE	335.333	204
ENSANGT00000022277		F BOX/LRR REPEAT F BOX AND LEUCINE RICH REPEAT	DIVERSE	332.667	155.333
ENSANGT00000020232	AGAP006740-RA	ATPGTPA	DIVERSE	331	265.667
ENSANGT00000017293	AGAP000535-RA	NOSE RESISTANT TO FLUOXETINE 6 PRECURSOR NRF 6	DIVERSE	330.333	203.333
ENSANGT00000023043	AGAP010483-RA	EXOSOME COMPLEX EXONUCLEASE RRP42 EC3.1.13.- RIBOSOMAL RNA PROCESSING 42 EXOSOME COMPONENT 7	DIVERSE	329.667	262
ENSANGT00000022034	AGAP011158-RA	KYNURENINE OXOGLUTARATE TRANSAMINASE I EC2.6.1.7 KYNURENINE AMINOTRANSFERASE I KATI GLUTAMINE PHENYLPYRUVATE TRANSAMINASE EC2.6.1.- 64 GLUTAMINE TRANSAMINASE K GTK CYSTEINE S CONJUGATE BETA LYASE EC4.4.-.- 1 13	DIVERSE	329.667	299
ENSANGT00000018430	AGAP007391-RA	STREPTOMYCES CYCLASE/DEHYDRASE	DIVERSE	329	288.667
ENSANGT00000005793	AGAP006791-RA	HOMOLOG	DIVERSE	326	182
ENSANGT00000011178		UBIQUITIN CARBOXYL TERMINAL HYDROLASE 64E EC3.1.2.15 UBIQUITIN THIOLESTERASE 64E UBIQUITIN SPECIFIC PROCESSING PROTEASE 64E DEUBIQUITINATING ENZYME 64E	DIVERSE	326	219
ENSANGT00000018225	AGAP008330-RA	GUANINE NUCLEOTIDE BINDING 1 GTP BINDING	DIVERSE	324.333	284
ENSANGT00000021556	AGAP007666-RA	CALCYPHOSINE	DIVERSE	322	250.333
ENSANGT00000022232	AGAP004940-RA	CAMP DEPENDENT KINASE TYPE II REGULATORY CHAIN	DIVERSE	321	304
ENSANGT00000016064	AGAP007296-RA	AUTOPHAGY 12	DIVERSE	320.333	228
ENSANGT00000010351	AGAP007809-RA	AMINOPEPTIDASE EC3.4.11.-	DIVERSE	320	234.333
ENSANGT00000014824	AGAP009852-RA	TETRATRICOPEPTIDE REPEAT 11 TPR REPEAT 11	DIVERSE	320	286.333
ENSANGT00000007312	AGAP005661-RB	STEROIDOGENIC FACTOR 1 STF 1 SF 1	DIVERSE	319	130.667
ENSANGT00000031316	AGAP007944-RA	BASIC HELIX-LOOP-HELIX DIMERISATION REGION BHLH	DIVERSE	315	223.667
ENSANGT00000025923		RHO GEF	DIVERSE	313.667	208.333
ENSANGT00000020035	AGAP009551-RA	SULFOTRANSFERASE	DIVERSE	313.667	92.6667
ENSANGT00000012059		NUCLEAR ZAP3	DIVERSE	313.333	198
ENSANGT00000019548	AGAP008375-RA	MANNOSE P DOLICHOL UTILIZATION DEFECT 1 SUPPRESSOR OF LEC15 AND LEC35 GLYCOSYLATION MUTATION SL15	DIVERSE	309.667	225
ENSANGT00000030869	AGAP003223-RA	ZINC FINGER;	DIVERSE	308.333	182.333
ENSANGT00000014815	AGAP002396-RA	OLIGOSACCHARYL TRANSFERASE STT3 SUBUNIT HOMOLOG B5 INTEGRAL MEMBRANE 1	DIVERSE	307.667	205.333
ENSANGT00000020937	AGAP004609-RA	GLUCOSIDASE II BETA SUBUNIT PRECURSOR KINASE C SUBSTRATE 60.1 KDA PROTEIN HEAVY CHAIN PKCSH 80K H	DIVERSE	307	121.667
ENSANGT00000011281	AGAP002028-RA	RING FINGER	DIVERSE	307	261.667
ENSANGT00000020048	AGAP000471-RA	F BOX/LRR REPEAT 4 F BOX AND LEUCINE RICH REPEAT 4 F BOX FBL5	DIVERSE	306	154.333
ENSANGT00000016050	AGAP007243-RA	26S PROTEASE REGULATORY SUBUNIT	DIVERSE	305.333	233.333
ENSANGT00000019989	AGAP000168-RA	FRIZZLED PRECURSOR FRIZZLED FZ	DIVERSE	305.333	177.333
ENSANGT00000004053	AGAP004039-RA	AF 6	DIVERSE	303.333	142
ENSANGT00000000051		GLYCERALDEHYDE 3 PHOSPHATE DEHYDROGENASE EC1.2.1.12 GAPDH	DIVERSE	300.333	157.333
ENSANGT00000012934	AGAP003283-RA	CYCLASE EC4.6.1.2	DIVERSE	299.667	142.667
ENSANGT00000020433	AGAP004110-RA	HMG1/2 (HIGH MOBILITY GROUP)	DIVERSE	298	228.333
ENSANGT00000018892	AGAP007201-RA	ZnFINGER	DIVERSE	297.667	225.667
ENSANGT00000014175	AGAP011730-RA	ADP RIBOSYLATION FACTOR	DIVERSE	297	204.333
ENSANGT00000016030	AGAP001041-RA	ZnFINGER	DIVERSE	297	169.333
ENSANGT00000010864	AGAP002721-RA	TRYPTOPHAN 2 3 DIOXYGENASE EC1.13.11.11 TRYPTOPHAN PYRROLASE TRYPTOPHANASE TRYPTOPHAN OXYGENASE TRYPTAMIN 2 3 DIOXYGENASE TRPO	DIVERSE	296.667	314
ENSANGT00000014266	AGAP005400-RA	SKELETAL MUSCLE LIM SLIM FOUR AND A HALF LIM DOMAINS FHL	DIVERSE	296.333	346
ENSANGT00000019574	AGAP005282-RA	GUANINE DEAMINASE EC3.5.4.3 GUANASE GUANINE AMINASE GUANINE AMINOHYDROLASE GAH	DIVERSE	294	240
ENSANGT00000010457	AGAP008111-RA	MT-A70	DIVERSE	292.667	215.667
ENSANGT00000016611	AGAP012228-RA	NIF3 1	DIVERSE	292.667	227.667
ENSANGT00000023034	AGAP005498-RB	PHOSPHOLIPID SCRAMBLASE PL SCRAMBLASE CA 2+ DEPENDENT PHOSPHOLIPID SCRAMBLASE	DIVERSE	292.667	186.333
ENSANGT00000015580	AGAP000304-RA	TWISTED GASTRULATION PRECURSOR;	DIVERSE	292	188
ENSANGT00000008856	AGAP011765-RA	F SPONDIN PRECURSOR	DIVERSE	291.667	249
ENSANGT00000012286	AGAP010135-RA	CYTOPLASMIC NCK ADAPTOR SH2/SH3 ADAPTOR NCK	DIVERSE	291.333	247.333
ENSANGT00000022109	AGAP001065-RA	SERINE HYDROXYMETHYLTRANSFERASE EC2.1.2.1 SERINE METHYLASE GLYCINE HYDROXYMETHYLTRANSFERASE SHMT	DIVERSE	290	227.333
ENSANGT00000010931	AGAP002922-RA	SECRETORY CARRIER ASSOCIATED MEMBRANE SECRETORY CARRIER MEMBRANE	DIVERSE	289.667	214.667
ENSANGT00000012700	AGAP010957-RA	RECOVERIN	DIVERSE	289.333	205
ENSANGT00000025228		CARNITINE O PALMITOYLTRANSFERASE MITOCHONDRIAL EC2.3.1.21 CPT	DIVERSE	289	271.667
ENSANGT00000011481	AGAP005010-RA	IROQUOIS CLASS HOMEODOMAIN IRX IROQUOIS HOMEOBOX HOMEODOMAIN	DIVERSE	288.667	261
ENSANGT00000002070	AGAP003313-RA	THAP DOMAIN 4 PP238 CGI 36	DIVERSE	288.667	151.333
ENSANGT00000000753	AGAP003405-RA	ADENYLOSUCCINATE SYNTHETASE EC6.3.4.4 IMP ASPARTATE LIGASE ADSS AMPSASE	DIVERSE	287	262
ENSANGT00000026950		GPI TRANSAMIDASE COMPONENT PIG T PRECURSOR PHOSPHATIDYLINOSITOL GLYCAN BIOSYNTHESIS CLASS T	DIVERSE	286.667	178.333
ENSANGT00000016512	AGAP012216-RA	STEROL O ACYLTRANSFERASE 1 EC_2.3.1.26 CHOLESTEROL ACYLTRANSFERASE 1 ACYL COENZYME A:CHOLESTEROL ACYLTRANSFERASE 1 ACAT 1;	DIVERSE	286.667	273.333
ENSANGT00000019595	AGAP009048-RA	ARGININE N METHYLTRANSFERASE 5 EC2.1.1.- SHK1 KINASE BINDING 1 HOMOLOG JAK BINDING	DIVERSE	286	194
ENSANGT00000017891	AGAP003861-RA	PEPTIDE DEFORMYLASE MITOCHONDRIAL PRECURSOR EC3.5.1.88 PDF POLYPEPTIDE DEFORMYLASE	DIVERSE	286	228.667
ENSANGT00000016845	AGAP009165-RA	MUS MUSCULUS CDNA PRODUCT:	DIVERSE	285.667	268.667
ENSANGT00000013457	AGAP004294-RA	UBIQUILIN LINKING IAP WITH CYTOSKELETON PLIC	DIVERSE	285	260.333
ENSANGT00000028507	AGAP004419-RA	RFT-1	DIVERSE	282	168
ENSANGT00000020473	AGAP001103-RA	DUAL SPECIFICITY MITOGEN ACTIVATED KINASE KINASE EC2.7.1.- MAP KINASE KINASE MAPKK ERK ACTIVATOR KINASE MAPK/ERK KINASE	DIVERSE	281	162.667
ENSANGT00000031465	AGAP005369-RB	EGG SHELL PROTEIN	DIVERSE	281	236
ENSANGT00000011682	AGAP012413-RA	G2/MITOTIC SPECIFIC CYCLIN B;	DIVERSE	280.667	277.333
ENSANGT00000007022	AGAP005423-RA	PROTEASOME SUBUNIT ALPHA TYPE EC3.4.25.1 PROTEASOME SUBUNIT	DIVERSE	279.667	210
ENSANGT00000014316	AGAP005418-RA	PROBABLE MULTISYNTHETASE COMPLEX AUXILIARY COMPONENT P38	DIVERSE	277.333	234
ENSANGT00000030992		NIPSNAP;	DIVERSE	276.333	174.667
ENSANGT00000010360	AGAP009623-RA	GLYCERALDEHYDE 3 PHOSPHATE DEHYDROGENASE EC1.2.1.12 GAPDH	DIVERSE	276	186.333
ENSANGT00000021309	AGAP011875-RA	ATPASEA/BCENTRE,EGFLIKE	DIVERSE	274.667	159.667
ENSANGT00000017193	AGAP003883-RA	PEPTIDYL TRNA HYDROLASE 2 EC3.1.1.29 PTH 2	DIVERSE	274.667	201.333
ENSANGT00000014056	AGAP006459-RA	TRANSLATION FACTOR SUI1 HOMOLOG	DIVERSE	274.333	181.333
ENSANGT00000032419	AGAP001962-RB	VASOPRESSIN RECEPTOR VASOPRESSIN RECEPTOR ANTIDIURETIC HORMONE RECEPTOR; putative vasopressin receptor 1 [Source:Anopheles_symbol;Acc:GPRVPR1]	DIVERSE	274.333	196.667
ENSANGT00000016842		TROPONIN C AKIN 1	DIVERSE	274	174
ENSANGT00000019763	AGAP003509-RA	COMPLEXIN SYNAPHIN;	DIVERSE	273.667	217
ENSANGT00000022850	AGAP002564-RA	FRUCTOSE BISPHOSPHATE ALDOLASE EC4.1.2.13	DIVERSE	272	162.333
ENSANGT00000030666	AGAP001934-RA	EGGSHELL PROTEIN;PRION PROTEIN	DIVERSE	272	172.333
ENSANGT00000025732	AGAP011282-RA	ATPGTPA,CytB5	DIVERSE	271	171
ENSANGT00000018823		ZINC FINGER 294	DIVERSE	270.667	204.667
ENSANGT00000031827	AGAP004520-RA	RAN BINDING 3 RANBP3;	DIVERSE	270.333	204.333
ENSANGT00000020903		RAS RELATED RAB	DIVERSE	270.333	204.667
ENSANGT00000014406		TORSIN A TORSIN FAMILY 1 MEMBER A DYSTONIA 1	DIVERSE	269.667	236
ENSANGT00000032038	AGAP007879-RB	STEROID DEHYDROGENASE EC_1.1.1.-;	DIVERSE	269	175
ENSANGT00000016759	AGAP007312-RA	CRYSTALLIN	DIVERSE	269	172.667
ENSANGT00000001002		LIPASE GDSL	DIVERSE	269	157.667
ENSANGT00000017422	AGAP000752-RA	HETEROGENEOUS NUCLEAR RIBONUCLEOPROTEIN	DIVERSE	268.667	190.333
ENSANGT00000003353	AGAP004819-RC	POLYPOSIS LOCUS 1 TB2	DIVERSE	268.667	122
ENSANGT00000021574		ZINC FINGER	DIVERSE	268.333	233.667
ENSANGT00000010075	AGAP010421-RA	PYRUVATE DEHYDROGENASE E1 COMPONENT BETA SUBUNIT MITOCHONDRIAL PRECURSOR EC1.2.4.1 PDHE1 B	DIVERSE	268.333	282.333
ENSANGT00000032470	AGAP009275-RA	SULFAKININ; Sulfakinin preproprotein. [Source:Uniprot/SPTREMBL;Acc:Q49U19]	DIVERSE	268	253
ENSANGT00000021697	AGAP005631-RA	PLEIOTROPIC REGULATOR 1	DIVERSE	267	306
ENSANGT00000022375		RAS RELATED RAB	DIVERSE	266.667	169.333
ENSANGT00000020369	AGAP003081-RA	FGGY KINASE	DIVERSE	266.333	244.333
ENSANGT00000020419	AGAP006099-RA	UBIQUINOL CYTOCHROME C REDUCTASE COMPLEX CORE 2 MITOCHONDRIAL PRECURSOR EC1.10.2.2 COMPLEX III SUBUNIT II	DIVERSE	266.333	223
ENSANGT00000028800	AGAP006662-RA	THREE PRIME REPAIR EXONUCLEASE EC3.1.11.2 3' 5' EXONUCLEASE	DIVERSE	265.333	312
ENSANGT00000032494	AGAP006424-RA	GLYCOSIDE HYDROLASE, FAMILY 1	DIVERSE	264.333	187.333
ENSANGT00000009267	AGAP007712-RA	RHO GUANINE NUCLEOTIDE EXCHANGE FACTOR 2	DIVERSE	264.333	270.333
ENSANGT00000015259	AGAP003717-RA	TWINFILIN 1 A6 PROTEIN TYROSINE KINASE 9	DIVERSE	264.333	191.333
ENSANGT00000018055	AGAP010313-RA	PI3PI4 kINASE	DIVERSE	264	210.333
ENSANGT00000029255		SHORT CHAIN 3 HYDROXYACYL COA DEHYDROGENASE MITOCHONDRIAL PRECURSOR EC1.1.1.35 HCDH MEDIUM AND SHORT CHAIN L 3 HYDROXYACYL COENZYME A DEHYDROGENASE	DIVERSE	263.667	228.667
ENSANGT00000022561	AGAP010477-RA	IAP ASSOCIATED FACTOR VIAF1	DIVERSE	263.333	213
ENSANGT00000011746	AGAP004146-RA	RAS RELATED RAB	DIVERSE	263.333	236
ENSANGT00000020796	AGAP000444-RA	WD REPEAT CONTAINING CIAO 1	DIVERSE	262	187.333
ENSANGT00000012755	AGAP002549-RA	ATPGTPA,PRENYL SITE	DIVERSE	261.667	225
ENSANGT00000012556	AGAP011108-RA	PHOSPHOLIPASE A2	DIVERSE	261.667	160.333
ENSANGT00000012905	AGAP012519-RA	SERINE/THREONINE KINASE FUSED EC2.7.1.37	DIVERSE	261.667	115.333
ENSANGT00000013320	AGAP001749-RA	STROMAL CELL DERIVED FACTOR 2 1 PRECURSOR SDF2 1	DIVERSE	261.333	231.333
ENSANGT00000026135	AGAP003525-RA	CCR4 NOT TRANSCRIPTION COMPLEX SUBUNIT 2 CCR4 ASSOCIATED FACTOR 2	DIVERSE	261	234.333
ENSANGT00000012713		PEPTIDE DEFORMYLASE MITOCHONDRIAL PRECURSOR EC3.5.1.88 PDF POLYPEPTIDE DEFORMYLASE	DIVERSE	260.667	212.667
ENSANGT00000012315	AGAP008004-RA	ANOPHELIN/cE5	DIVERSE	260.667	447.333
ENSANGT00000018001	AGAP010601-RA	IG KAPPA CHAIN V VI REGION	DIVERSE	260	240.333
ENSANGT00000014292	AGAP002415-RA	RHO GAP	DIVERSE	260	145
ENSANGT00000013956	AGAP001222-RA	HETEROGENEOUS NUCLEAR RIBONUCLEOPROTEIN	DIVERSE	258.667	261.667
ENSANGT00000012892	AGAP004203-RA	VITELLOGENIN PRECURSOR [CONTAINS: VITELLIN LIGHT CHAIN VL ; VITELLIN HEAVY CHAIN VH ]	DIVERSE	256.667	102.333
ENSANGT00000012640	AGAP010969-RA	ROUNDABOUT HOMOLOG PRECURSOR	DIVERSE	256.333	159.667
ENSANGT00000010867	AGAP002962-RA	SER/THR RICH T10 IN DGCR REGION	DIVERSE	255.667	185.667
ENSANGT00000032148	AGAP004830-RB	CALCIUM-BINDING EF-HAND	DIVERSE	254.333	223
ENSANGT00000024761		GTP BINDING RHO	DIVERSE	253.667	177.667
ENSANGT00000011840	AGAP003613-RA	ZINC FINGER DHHC DOMAIN CONTAINING	DIVERSE	252.667	226
ENSANGT00000023901	AGAP003200-RA	NIPSNAP	DIVERSE	252	182
ENSANGT00000031832	AGAP004492-RA	SWIB/MDM2	DIVERSE	250.667	190.333
ENSANGT00000019471	AGAP002169-RA	UBIQUITIN CONJUGATING ENZYME EC6.3.2.19 UBIQUITIN LIGASE UBIQUITIN CARRIER	DIVERSE	249.667	186.333
ENSANGT00000014991	AGAP003418-RA	ACYL COA DESATURASE EC1.14.19.1 STEAROYL COA DESATURASE FATTY ACID DESATURASE DELTA 9 DESATURASE	DIVERSE	249.333	267
ENSANGT00000016939		RFT-1	DIVERSE	249.333	172.333
ENSANGT00000026707		ADP RIBOSYLATION FACTOR	DIVERSE	249	162.333
ENSANGT00000018205	AGAP003017-RA	SERINE/THREONINE PHOSPHATASE EC3.1.3.16	DIVERSE	249	175
ENSANGT00000020029	AGAP011767-RA	FARNESYLTRANSFERASE/GERANYLGERANYLTRANSFERASE TYPE I ALPHA SUBUNIT EC2.5.1.58 EC2.5.1.- 59 CAAX FARNESYLTRANSFERASE ALPHA SUBUNIT RAS PROTEINS PRENYLTRANSFERASE ALPHA FTASE ALPHA TYPE I GERANYL GERANYLTRANSFERASE ALPHA SUBUNIT GGTASE I ALPHA	DIVERSE	248.333	139.333
ENSANGT00000021424	AGAP008929-RA	THREONYL TRNA SYNTHETASE CYTOPLASMIC EC6.1.1.3 THREONINE TRNA LIGASE THRRS	DIVERSE	248.333	185
ENSANGT00000012256		DB83	DIVERSE	248	159.333
ENSANGT00000029107	AGAP002198-RA	GLYCINE N METHYLTRANSFERASE EC2.1.1.20	DIVERSE	248	151.333
ENSANGT00000010530		OLIGODENDROCYTE TRANSCRIPTION FACTOR	DIVERSE	246.667	145.667
ENSANGT00000027481		ALKALINE PHOSPHATASE PRECURSOR EC3.1.3.1	DIVERSE	246	180
ENSANGT00000017678	AGAP002118-RA	Zn FINGER C2H2	DIVERSE	245.667	200
ENSANGT00000014384	AGAP003968-RA	ADENYLATE KINASE ISOENZYME 1 EC2.7.4.3 ATP AMP TRANSPHOSPHORYLASE AK1 MYOKINASE	DIVERSE	245.333	191.333
ENSANGT00000018891	AGAP007162-RA	ALPHA CRYSTALLIN A CHAIN	DIVERSE	244.667	179.333
ENSANGT00000029577		FH1/FH2 DOMAINS CONTAINING FORMIN HOMOLOG OVEREXPRESSED IN SPLEEN FHOS FORMIN HOMOLOGY 2 DOMAIN CONTAINING 1	DIVERSE	244	148.667
ENSANGT00000018613	AGAP009460-RA	MITOGEN ACTIVATED KINASE EC_2.7.1.37 KINASE;	DIVERSE	243.667	124.333
ENSANGT00000005050	AGAP008620-RA	PHOSPHOLIPASE A 2 ACTIVATING PLAP	DIVERSE	243	180.333
ENSANGT00000031493	AGAP004936-RA	EGF-LIKE;EGF-LIKE, TYPE 3	DIVERSE	243	282.333
ENSANGT00000009265	AGAP007714-RA	BASIC FGF REPRESSED ZIC BINDING	DIVERSE	242.667	210.667
ENSANGT00000014306	AGAP002364-RA	MITOCHONDRIAL INNER MEMBRANE	DIVERSE	242.667	188.333
ENSANGT00000013076	AGAP004864-RA	ZINC FINGER ON ECDYSONE PUFFS	DIVERSE	241.667	197
ENSANGT00000013206	AGAP004852-RA	ADDUCIN	DIVERSE	240.667	251.667
ENSANGT00000003537	AGAP004315-RA	SERINE/THREONINE KINASE PINK1 MITOCHONDRIAL PRECURSOR EC2.7.1.37 PTEN INDUCED KINASE 1 BRPK	DIVERSE	240.667	235
ENSANGT00000012578	AGAP010174-RA	DOLICHYL DIPHOSPHOOLIGOSACCHARIDE GLYCOSYLTRANSFERASE 67 KDA SUBUNIT PRECURSOR EC2.4.1.119 RIBOPHORIN I RPN I	DIVERSE	240	146
ENSANGT00000022473	AGAP010142-RA	N ACETYLTRANSFERASE	DIVERSE	239.333	110.333
ENSANGT00000030727	AGAP006469-RA	CELL GROWTH REGULATING NUCLEOLAR;	DIVERSE	239	172.667
ENSANGT00000031883	AGAP003007-RA	SURFEIT LOCUS 6 HOMOLOG;	DIVERSE	238.667	198
ENSANGT00000021181	AGAP005545-RA	FKSG26	DIVERSE	238	265.333
ENSANGT00000019743	AGAP010308-RA	GLYCOHYDROLASE 5	DIVERSE	238	156.333
ENSANGT00000021797	AGAP005672-RA	STAPHYLOCOCCAL NUCLEASE DOMAIN CONTAINING 1 P100 CO ACTIVATOR 100 KDA COACTIVATOR	DIVERSE	237	149.667
ENSANGT00000028204	AGAP012452-RA	LYSOSOMAL TRAFFICKING REGULATOR BEIGE HOMOLOG;	DIVERSE	236.667	133.333
ENSANGT00000004609	AGAP009607-RA	ExoNI	DIVERSE	236	216.667
ENSANGT00000018478	AGAP001973-RA	PROTEASOME SUBUNIT ALPHA TYPE 3 EC3.4.25.1 PROTEASOME COMPONENT C8 MACROPAIN SUBUNIT C8 MULTICATALYTIC ENDOPEPTIDASE COMPLEX SUBUNIT C8 PROTEASOME SUBUNIT K	DIVERSE	235.333	176.667
ENSANGT00000025795	AGAP012849-RA	SCAVENGER RECEPTOR CLASS B MEMBER;	DIVERSE	234	198
ENSANGT00000030372	AGAP010598-RA	CD9/CD37/CD63 ANTIGEN	DIVERSE	234	169
ENSANGT00000018376	AGAP007365-RA AGAP007364-RA	MATERNAL EXUPERANTIA	DIVERSE	233	156
ENSANGT00000016081	AGAP010386-RA	TRANSLOCATION ASSOCIATED MEMBRANE	DIVERSE	232.667	183
ENSANGT00000016587	AGAP012247-RA	L 3 PHOSPHOSERINE PHOSPHATASE EC3.1.3.3 PSP O PHOSPHOSERINE PHOSPHOHYDROLASE PSPASE	DIVERSE	231.667	225.667
ENSANGT00000010400	AGAP005199-RB	UBIQUINONE BIOSYNTHESIS COQ4 HOMOLOG	DIVERSE	231.667	93
ENSANGT00000016571	AGAP009685-RA	ASPARTATE AMINOTRANSFERASE EC2.6.1.1 TRANSAMINASE A GLUTAMATE OXALOACETATE TRANSAMINASE	DIVERSE	231.333	138.333
ENSANGT00000020063	AGAP000431-RA	DOUBLESEX	DIVERSE	231.333	192
ENSANGT00000011753	AGAP001529-RA	NUCLEOLAR FAMILY A MEMBER 1	DIVERSE	230.667	140.333
ENSANGT00000017468	AGAP001382-RA	DIURETIC HORMONE CLASS II PRECURSOR DIURETIC PEPTIDE DP DH 31	DIVERSE	229.333	252.333
ENSANGT00000010985	AGAP003555-RA	MULTIPLE INOSITOL POLYPHOSPHATE PHOSPHATASE	DIVERSE	229.333	189.333
ENSANGT00000011058	AGAP002969-RA	ASPARAGINYL TRNA SYNTHETASE CYTOPLASMIC EC6.1.1.22 ASPARAGINE TRNA LIGASE ASNRS	DIVERSE	228.667	152
ENSANGT00000020840	AGAP001887-RA	GCN5 1	DIVERSE	228.333	131.667
ENSANGT00000017008		PHOSPHATIDYLINOSITOL TRANSFER ALPHA PTDINS TRANSFER ALPHA PTDINSTP PI TP ALPHA	DIVERSE	228	173.667
ENSANGT00000027577	AGAP010871-RA	PEPTIDYL TRNA HYDROLASE 2 EC3.1.1.29 PTH 2	DIVERSE	227.333	159
ENSANGT00000015809	AGAP009816-RA	GAMMA SECRETASE SUBUNIT APH	DIVERSE	226.667	194
ENSANGT00000014264	AGAP003476-RA	BRCA2 AND INTERACTING	DIVERSE	226	182.333
ENSANGT00000031825	AGAP004593-RA	EH DOMAIN CONTAINING;	DIVERSE	225	148
ENSANGT00000020422	AGAP004098-RA	GTP BINDING	DIVERSE	225	192.667
ENSANGT00000027934	AGAP007534-RD	HEAT SHOCK 67B2	DIVERSE	225	182.667
ENSANGT00000017226	AGAP009012-RA	2-HacidDHC	DIVERSE	224	117
ENSANGT00000022658	AGAP009099-RA	GLUTAMINE GAMMA GLUTAMYLTRANSFERASE EC2.3.2.13 TRANSGLUTAMINASE TGASE TG	DIVERSE	223.667	132.333
ENSANGT00000015348	AGAP002335-RA	NUCLEOLYSIN TIA 1 RNA BINDING TIA 1	DIVERSE	223.333	141.667
ENSANGT00000021172	AGAP001083-RA	ZnFINGER C2H2	DIVERSE	223	188.667
ENSANGT00000026964		ACYL CARRIER PROTEIN MITOCHONDRIAL ACP NADH UBIQUINONE OXIDOREDUCTASE 9.6 KDA SUBUNIT CI SDAP	DIVERSE	222	176.333
ENSANGT00000030500		DENSE GRANULE GRA6 PROTEIN;EGGSHELL PROTEIN; PRION PROTEIN	DIVERSE	222	168.333
ENSANGT00000029681	AGAP010571-RA	ANKYRIN	DIVERSE	221.667	282
ENSANGT00000031934	AGAP001683-RA	MAGUK P55 SUBFAMILY MEMBER; Putative calcium/calmodulin-dependent protein kinase, CAKI (Fragment). [Source:Uniprot/SPTREMBL;Acc:Q4JSB2]	DIVERSE	220.667	212
ENSANGT00000015057	AGAP009329-RA	RECEPTOR PRECURSOR EC2.7.1.37	DIVERSE	220.333	111
ENSANGT00000014380	AGAP003981-RA	METAXIN 1	DIVERSE	219.333	204
ENSANGT00000014993	AGAP007027-RA	ANK,SAM,NLSBP	DIVERSE	219	168.667
ENSANGT00000005976	AGAP006237-RA	NEGATIVE ELONGATION FACTOR E	DIVERSE	217.667	220.333
ENSANGT00000018068	AGAP010488-RA	UBIQUINONE BIOSYNTHESIS METHYLTRANSFERASE ZK652 9 EC2.1.1.-	DIVERSE	217.667	160.667
ENSANGT00000018485	AGAP011342-RA	ANTIGEN	DIVERSE	217.333	136
ENSANGT00000028402	AGAP002481-RA	26S PROTEASOME NON ATPASE REGULATORY SUBUNIT 2 26S PROTEASOME REGULATORY SUBUNIT S2 26S PROTEASOME SUBUNIT P97 TUMOR NECROSIS FACTOR TYPE 1 RECEPTOR ASSOCIATED 2 55 11	DIVERSE	216.667	127
ENSANGT00000010912	AGAP002982-RA	PEPTIDYL PROLYL CIS TRANS ISOMERASE EC5.2.1.8 PPIASE ROTAMASE CYCLOPHILIN	DIVERSE	216	210.333
ENSANGT00000012208	AGAP004556-RA	SUPPRESSOR OF SWI4 1 HOMOLOG SSF 1 PETER PAN HOMOLOG	DIVERSE	216	141.333
ENSANGT00000031521		5 OXOPROLINASE EC_3.5.2.9 5 OXO L PROLINASE PYROGLUTAMASE 5 OPASE;	DIVERSE	214.333	161.667
ENSANGT00000012662		SULFOTRANSFERASE	DIVERSE	214.333	157
ENSANGT00000014257	AGAP008660-RA	CSAPPIase,WD40	DIVERSE	214	180.667
ENSANGT00000012242	AGAP001686-RA	U6 SNRNA ASSOCIATED SM LSM1	DIVERSE	213.667	220.333
ENSANGT00000018255	AGAP002991-RA	ATPGTPA,GTR1 RAGA	DIVERSE	213.333	164
ENSANGT00000019882	AGAP000102-RA	DOLICHYL P MAN:MAN 7 GLCNAC 2 PP DOLICHYL ALPHA 1 6 MANNOSYLTRANSFERASE EC2.4.1.- MANNOSYLTRANSFERASE ALG12 HOMOLOG	DIVERSE	213.333	147
ENSANGT00000019436	AGAP000498-RA	NUCLEAR TRANSPORT FACTOR 2 NTF 2	DIVERSE	212.667	186.333
ENSANGT00000032331		BR22;HIGH MOBILITY GROUP PROTEINS HMG-I AND HMG-Y	DIVERSE	212.333	85.6667
ENSANGT00000009374		COLON CANCER ASSOCIATED MIC1 MIC 1	DIVERSE	211.667	182
ENSANGT00000014976	AGAP002409-RA	TRNA PSEUDOURIDINE SYNTHASE A EC4.2.1.70 PSEUDOURIDYLATE SYNTHASE I PSEUDOURIDINE SYNTHASE I URACIL HYDROLYASE	DIVERSE	211.667	138
ENSANGT00000015166	AGAP006970-RA	LORICRIN	DIVERSE	211.333	188
ENSANGT00000024125	AGAP010247-RA	EXOSOME COMPLEX EXONUCLEASE RRP40 EC3.1.13.- RIBOSOMAL RNA PROCESSING 40 EXOSOME COMPONENT 3	DIVERSE	211	192.333
ENSANGT00000014537	AGAP004682-RA	U4/U6 SMALL NUCLEAR RIBONUCLEOPROTEIN PRP3 PRE SPLICING FACTOR 3	DIVERSE	210.667	151.333
ENSANGT00000012900	AGAP004227-RA	ADP RIBOSYLATION FACTOR	DIVERSE	210.333	134
ENSANGT00000017219	AGAP009020-RA	CYCLIN N	DIVERSE	210.333	132
ENSANGT00000011972	AGAP010025-RA	RAB GDP DISSOCIATION INHIBITOR ALPHA RAB GDI ALPHA GDI 1	DIVERSE	210	142.333
ENSANGT00000003575	AGAP009400-RA	STEROIDOGENIC FACTOR 1 STF 1 SF 1	DIVERSE	210	156.667
ENSANGT00000032249	AGAP011532-RA	SEPTIN;	DIVERSE	209.667	149.667
ENSANGT00000027048	AGAP012860-RA	4 SULFOTRANSFERASE	DIVERSE	209	177.333
ENSANGT00000030302	AGAP007884-RA	DPY 30;	DIVERSE	209	191.333
ENSANGT00000019361	AGAP008491-RA	DEFENDER AGAINST CELL DEATH 1 DAD 1	DIVERSE	208	228.333
ENSANGT00000027192	AGAP002568-RA	MAK3P	DIVERSE	208	141
ENSANGT00000023521		TWISTED GASTRULATION PRECURSOR	DIVERSE	208	101
ENSANGT00000006997	AGAP008042-RA	FADPYRREDOX,PYRREDOX	DIVERSE	207	143.333
ENSANGT00000000030		SYNAPTIC VESICLE 2 SV2	DIVERSE	207	176
ENSANGT00000030303	AGAP007824-RA	NEUROGENIC DIFFERENTIATION FACTOR;	DIVERSE	206	123.667
ENSANGT00000011640	AGAP001506-RA	GUANINE NUCLEOTIDE BINDING G I /G S /G T BETA SUBUNIT TRANSDUCIN BETA CHAIN	DIVERSE	205.667	255.333
ENSANGT00000015733	AGAP009798-RA	CGMP DEPENDENT KINASE EC2.7.1.37 CGK	DIVERSE	205.333	166
ENSANGT00000019754	AGAP003507-RA	NEUROENDOCRINE DIFFERENTIATION FACTOR	DIVERSE	205.333	171.333
ENSANGT00000020372	AGAP001318-RA	3 KETOACYL COA THIOLASE PEROXISOMAL PRECURSOR EC2.3.1.16 BETA KETOTHIOLASE ACETYL COA ACYLTRANSFERASE PEROXISOMAL 3 OXOACYL COA THIOLASE	DIVERSE	204.667	204
ENSANGT00000014775	AGAP009893-RA	NOCTURNIN CCR4 HOMOLOG	DIVERSE	204.667	133
ENSANGT00000030373	AGAP010578-RA	TYROSYL DNA PHOSPHODIESTERASE EC_3.1.4.- TYR DNA PHOSPHODIESTERASE;	DIVERSE	204	158.333
ENSANGT00000029475		PHOSPHATIDYLINOSITOL 4 KINASE ALPHA EC_2.7.1.67 PI4 KINASE ALPHA PTDINS 4 KINASE ALPHA PI4K ALPHA;	DIVERSE	203.667	123.667
ENSANGT00000009208	AGAP012095-RA	GUANINE NUCLEOTIDE BINDING G ALPHA SUBUNIT ADENYLATE CYCLASE STIMULATING G ALPHA;	DIVERSE	203	119.333
ENSANGT00000022336	AGAP009958-RA	TROPOMYSIN	DIVERSE	202	147.667
ENSANGT00000010059	AGAP006524-RA	SPERM MITOCHONDRIAL ASSOCIATED CYSTEINE RICH	DIVERSE	201.667	136.333
ENSANGT00000015123	AGAP009811-RA	CDK5 REGULATORY SUBUNIT ASSOCIATED 3 CDK5 ACTIVATOR BINDING C53	DIVERSE	201	250
ENSANGT00000011771	AGAP001474-RA	DROMYOSUPPRESSIN PRECURSOR TDVDHVFLRFAMIDE	DIVERSE	200.667	151
ENSANGT00000021243	AGAP010794-RA	CATION EFFLUX PROTEIN	DIVERSE	200	145
ENSANGT00000030370	AGAP010688-RA	GLUTAMINE SYNTHETASE, BETA-GRASP	DIVERSE	200	140
ENSANGT00000006954	AGAP008063-RA	3' 5' EXORIBONUCLEASE CSL4 HOMOLOG EC3.1.13.- EXOSOME COMPONENT 1	DIVERSE	199.333	188.333
ENSANGT00000026200	AGAP002483-RA	KETOHEXOKINASE EC2.7.1.3 HEPATIC FRUCTOKINASE	DIVERSE	198.333	180.667
ENSANGT00000020907	AGAP004645-RA	ATPGTPA,EF HAND	DIVERSE	198	81
ENSANGT00000005181	AGAP009030-RA	CCR4 NOT TRANSCRIPTION COMPLEX SUBUNIT 3 CCR4 ASSOCIATED FACTOR 3	DIVERSE	197.667	152.333
ENSANGT00000010096	AGAP007942-RA	SYNAPTOTAGMIN	DIVERSE	197.333	141.667
ENSANGT00000022853		INTERSECTIN	DIVERSE	197	128.667
ENSANGT00000020959	AGAP009583-RB AGAP009583-RA AGAP009583-RC	ROLLING STONE	DIVERSE	196.667	104.667
ENSANGT00000026128		DOUBLE STRAND BREAK REPAIR RAD21 HOMOLOG SCC1 HOMOLOG	DIVERSE	196.333	148.667
ENSANGT00000016543	AGAP012289-RA	ENDORIBONUCLEASE EC3.1.26.-	DIVERSE	196.333	77.6667
ENSANGT00000012671		EGGSHELL, PROTEIN	DIVERSE	196.333	182.333
ENSANGT00000027687		PHOSPHATIDYLINOSITOL 4 5 BISPHOSPHATE 3 KINASE CATALYTIC SUBUNIT EC2.7.1.153 PI3 KINASE P110 SUBUNIT PTDINS 3 KINASE P110 PI3K	DIVERSE	194.667	186
ENSANGT00000017316		ZINC FINGER	DIVERSE	194.333	143.667
ENSANGT00000022014	AGAP008224-RA	RAS	DIVERSE	194	144
ENSANGT00000016708	AGAP009199-RA	ZINC FINGER DHHC DOMAIN CONTAINING	DIVERSE	194	166
ENSANGT00000001801	AGAP010314-RA	XPA BINDING 1	DIVERSE	193	169.333
ENSANGT00000018269		ACYL COA DESATURASE EC1.14.19.1 STEAROYL COA DESATURASE FATTY ACID DESATURASE DELTA 9 DESATURASE	DIVERSE	191.667	138
ENSANGT00000012829	AGAP012746-RA	PHYTANOYL-COA DIOXYGENASE	DIVERSE	191.667	117.333
ENSANGT00000030865		VITELLOGENIN PRECURSOR [CONTAINS: VITELLIN LIGHT CHAIN VL ; VITELLIN HEAVY CHAIN VH ];	DIVERSE	191.667	77.6667
ENSANGT00000000148	AGAP010388-RA	EXOSTOSIN EC2.4.1.224 EC2.4.1.- 225 GLUCURONOSYL N ACETYLGLUCOSAMINYL PROTEOGLYCAN/N ACETYLGLUCOSAMINYL PROTEOGLYCAN 4 ALPHA N ACETYLGLUCOSAMINYLTRANSFERASE MULTIPLE EXOSTOSES	DIVERSE	190	119.667
ENSANGT00000021457	AGAP007080-RA	BETA HEXOSAMINIDASE BETA CHAIN PRECURSOR EC3.2.1.52 N ACETYL BETA GLUCOSAMINIDASE BETA N ACETYLHEXOSAMINIDASE HEXOSAMINIDASE B	DIVERSE	189.333	102.667
ENSANGT00000014832	AGAP004026-RA	PROBABLE G COUPLED RECEPTOR MTH PRECURSOR METHUSELAH	DIVERSE	189.333	169.333
ENSANGT00000018490	AGAP010714-RA	SYNAPTIC GLYCOPROTEIN SC2	DIVERSE	189.333	163.667
ENSANGT00000025501		E Y 2 HOMOLOG DC6	DIVERSE	189	133
ENSANGT00000029227	AGAP012001-RA	HOMEOBOX NKX 2 HOMEOBOX NK 2 HOMOLOG;	DIVERSE	189	206.667
ENSANGT00000011126	AGAP008717-RA	HYDROXYMETHYLGLUTARYL COA LYASE EC4.1.3.4 HMG COA LYASE HL 3 HYDROXY 3 METHYLGLUTARATE COA LYASE	DIVERSE	189	193.333
ENSANGT00000030555		CHROMOSOME UNDETERMINED WHOLE GENOME SHOTGUN SEQUENCE;	DIVERSE	188.333	154.667
ENSANGT00000011119	AGAP007104-RA	FARNESYL PYROPHOSPHATE SYNTHETASE FPP SYNTHETASE FPS FARNESYL DIPHOSPHATE SYNTHETASE [INCLUDES: DIMETHYLALLYLTRANSFERASE EC2.5.1.1 ; GERANYLTRANSTRANSFERASE EC2.5.1.- 10 ]	DIVERSE	188	150.667
ENSANGT00000019702	AGAP003499-RA	NOSE RESISTANT TO FLUOXETINE 6 PRECURSOR NRF 6	DIVERSE	188	106.333
ENSANGT00000021661	AGAP005654-RA	Ig MHC	DIVERSE	187.333	161.667
ENSANGT00000000895	AGAP001052-RA	UBIQUITIN CARBOXYL TERMINAL HYDROLASE EC3.1.2.15 UBIQUITIN THIOLESTERASE UBIQUITIN SPECIFIC PROCESSING PROTEASE DEUBIQUITINATING ENZYME	DIVERSE	187.333	135
ENSANGT00000029081	AGAP011030-RA	ISPD SYNTHASE	DIVERSE	187	111.333
ENSANGT00000003295	AGAP003244-RA	PUTATIVE GROWTH HORMONE RELEASING HORMONE RECEPTOR 4	DIVERSE	186.667	99.3333
ENSANGT00000019413	AGAP002171-RA	NUCLEOLAR NUCLEOLAR	DIVERSE	186.333	123.667
ENSANGT00000030256	AGAP010136-RA	ADENOSINE KINASE	DIVERSE	186	171.667
ENSANGT00000017163	AGAP003893-RA	C TERMINAL BINDING	DIVERSE	185.667	135.333
ENSANGT00000014225	AGAP005404-RA	ERGIC 53 PRECURSOR ER GOLGI INTERMEDIATE COMPARTMENT 53 KDA LECTIN MANNOSE BINDING 1	DIVERSE	185.667	160
ENSANGT00000010084	AGAP007963-RA	SARCOPLASMIC CALCIUM BINDING I SCP I	DIVERSE	185.667	148
ENSANGT00000016877	AGAP001396-RA	INOSITOL P	DIVERSE	185.333	138.333
ENSANGT00000014279	AGAP003975-RA	HEMEOXYGENASE	DIVERSE	185.333	209.667
ENSANGT00000015673	AGAP009834-RA	PCI	DIVERSE	185	156.333
ENSANGT00000031310		TROPOMYSIN	DIVERSE	185	171.667
ENSANGT00000025328	AGAP003656-RA	BASEMENT MEMBRANE SPECIFIC HEPARAN SULFATE PROTEOGLYCAN CORE PRECURSOR HSPG PERLECAN PLC	DIVERSE	184.667	120.333
ENSANGT00000031568	AGAP012364-RA	FAM82B;	DIVERSE	184	117.333
ENSANGT00000010999	AGAP007610-RA	ATPase A	DIVERSE	184	156.667
ENSANGT00000028303		JERKY	DIVERSE	183.667	121.333
ENSANGT00000010484	AGAP008150-RA	METAXIN 2	DIVERSE	183.333	110.333
ENSANGT00000029611		ZUOTIN RELATED FACTOR 1	DIVERSE	183.333	177.333
ENSANGT00000022262	AGAP004933-RA	ZINC FINGER MYND	DIVERSE	182.333	158.333
ENSANGT00000013739		RAS RELATED RAB	DIVERSE	182	107.333
ENSANGT00000011103	AGAP008536-RA	PHOSPHATASE 2C	DIVERSE	181.667	153.667
ENSANGT00000016018	AGAP007244-RA	WD REPEAT 12 YTM1 HOMOLOG	DIVERSE	181.667	216.667
ENSANGT00000030975	AGAP003558-RA	ZINC FINGER, RING-type	DIVERSE	181.667	137
ENSANGT00000012724	AGAP004861-RA	ANTIGEN	DIVERSE	181.333	167.333
ENSANGT00000019777	AGAP011061-RA	PHOSPHOTRIESTERASE RELATED PARATHION HYDROLASE RELATED	DIVERSE	181.333	156.333
ENSANGT00000016015		G BETA SUBUNIT	DIVERSE	180.667	147
ENSANGT00000021124	AGAP005375-RA	NMD3 CYTOCHROME BINDING	DIVERSE	180	174.667
ENSANGT00000026919		LAMININ EGF	DIVERSE	180	162.333
ENSANGT00000011401	AGAP008251-RA	ADAPTER RELATED COMPLEX 1 GAMMA 1 SUBUNIT GAMMA ADAPTIN ADAPTOR COMPLEX AP 1 GAMMA 1 SUBUNIT GOLGI ADAPTOR HA1/AP1 ADAPTIN GAMMA 1 SUBUNIT CLATHRIN ASSEMBLY COMPLEX 1 GAMMA 1 LARGE CHAIN	DIVERSE	179.667	141.667
ENSANGT00000021402	AGAP004906-RA	BRAIN 44	DIVERSE	179.667	106.333
ENSANGT00000027428		MUCIN 1 PRECURSOR POLYMORPHIC EPITHELIAL MUCIN PEMT EPISIALIN	DIVERSE	179.667	138
ENSANGT00000010722	AGAP004801-RA	HUNTINGTIN INTERACTING 1 RELATED HIP1 RELATED	DIVERSE	179.333	144.667
ENSANGT00000014645		3 KETOACYL COA THIOLASE PEROXISOMAL PRECURSOR EC2.3.1.16 BETA KETOTHIOLASE ACETYL COA ACYLTRANSFERASE PEROXISOMAL 3 OXOACYL COA THIOLASE	DIVERSE	179	112.667
ENSANGT00000011674	AGAP004502-RA	SERINE/THREONINE PHOSPHATASE 2A 55 KDA REGULATORY SUBUNIT B PP2A SUBUNIT B B PP2A SUBUNIT B B55 PP2A SUBUNIT B PR55 PP2A SUBUNIT B R2	DIVERSE	179	164
ENSANGT00000010929	AGAP002925-RA	PLACENTAL 11 PRECURSOR EC3.4.21.- PP11	DIVERSE	178.667	147.333
ENSANGT00000031439	AGAP005837-RA	CARBOXYLESTERASE, TYPE B	DIVERSE	178.667	146
ENSANGT00000021273	AGAP003688-RA	THREONINE ALDOLASE	DIVERSE	178.667	113.333
ENSANGT00000000849	AGAP012622-RA	MPV 17/PMP22	DIVERSE	178.333	150.667
ENSANGT00000013901	AGAP001258-RA	ZINC FINGER	DIVERSE	178.333	122
ENSANGT00000023648	AGAP012920-RA	ACYL COA DESATURASE EC1.14.19.1 STEAROYL COA DESATURASE FATTY ACID DESATURASE DELTA 9 DESATURASE	DIVERSE	178	106.333
ENSANGT00000018304	AGAP008297-RA	LEUCYL TRNA SYNTHETASE EC6.1.1.4 LEUCINE TRNA LIGASE LEURS	DIVERSE	177.667	126.667
ENSANGT00000016551	AGAP003171-RA	PARANEOPLASTIC ENCEPHALOMYELITIS ANTIGEN	DIVERSE	177.333	136
ENSANGT00000004381	AGAP011568-RA	ADP RIBOSYLATION FACTOR BINDING GOLGI LOCALIZED GAMMA EAR CONTAINING ARF BINDING GAMMA ADAPTIN RELATED	DIVERSE	177	107.667
ENSANGT00000026666	AGAP012677-RA	BACULOVIRAL IAP REPEAT CONTAINING INHIBITOR OF APOPTOSIS IAP; inhibitor of apoptosis protein [Source:Anopheles_symbol;Acc:IAP4]	DIVERSE	177	116
ENSANGT00000018207		KINASE C BINDING 1 RACK7 CUTANEOUS T CELL LYMPHOMA ASSOCIATED ANTIGEN SE14 3 CTCL TUMOR ANTIGEN SE14 3 ZINC FINGER MYND DOMAIN CONTAINING 8	DIVERSE	177	152.667
ENSANGT00000017817	AGAP007373-RB	ANTIGEN	DIVERSE	176.667	178.333
ENSANGT00000002739	AGAP003934-RA	CLN3 BATTENIN	DIVERSE	176.667	116.667
ENSANGT00000013316	AGAP009904-RA	EIF3 GAMMA	DIVERSE	176.667	112.667
ENSANGT00000014414	AGAP012547-RA	FLOTILLIN;	DIVERSE	176.667	115.667
ENSANGT00000012999	AGAP006353-RA	HISTIDINE TRIAD NUCLEOTIDE BINDING 1 ADENOSINE 5' MONOPHOSPHORAMIDASE KINASE C INHIBITOR 1 KINASE C INTERACTING 1 PKCI 1	DIVERSE	176.333	110
ENSANGT00000012221	AGAP001701-RA	UBIQUITIN	DIVERSE	176.333	152.667
ENSANGT00000011636	AGAP001484-RA	ADAPTER RELATED COMPLEX 3 MU SUBUNIT CLATHRIN COAT ASSEMBLY AP47 HOMOLOG CLATHRIN COAT ASSOCIATED AP47 HOMOLOG GOLGI ADAPTOR AP 1.47 KDA HOMOLOG HA1.47 KDA SUBUNIT HOMOLOG CLATHRIN ASSEMBLY ASSEMBLY COMPLEX 1 MEDIUM CHAIN HOMOLOG	DIVERSE	175.333	160.667
ENSANGT00000029609		F SPONDIN PRECURSOR	DIVERSE	175.333	115.667
ENSANGT00000001418	AGAP004637-RA	ZINC FINGER ZIC ZINC FINGER OF THE CEREBELLUM	DIVERSE	175.333	109.667
ENSANGT00000001364	AGAP010303-RA	ThiF DOMAIN	DIVERSE	175	157.667
ENSANGT00000010782	AGAP007571-RB	KH TYPE 1	DIVERSE	174.333	149.333
ENSANGT00000019464	AGAP008955-RA	UBIQUINOL CYTOCHROME C REDUCTASE IRON SULFUR SUBUNIT MITOCHONDRIAL PRECURSOR EC1.10.2.2 RIESKE IRON SULFUR RISP	DIVERSE	174.333	111
ENSANGT00000022229	AGAP004939-RA	CAMP DEPENDENT KINASE TYPE II REGULATORY CHAIN	DIVERSE	174	181
ENSANGT00000022907	AGAP010463-RA	INOSITOL 1 OR 4 MONOPHOSPHATASE EC3.1.3.25 IMPASE IMP INOSITOL MONOPHOSPHATASE LITHIUM SENSITIVE MYO INOSITOL MONOPHOSPHATASE A1	DIVERSE	174	159
ENSANGT00000013567	AGAP003265-RA	PEPTIDYL PROLYL CIS TRANS ISOMERASE EC5.2.1.8 PPIASE ROTAMASE CYCLOPHILIN	DIVERSE	174	142.667
ENSANGT00000013456	AGAP002193-RA	NUCLEAR RNA EXPORT FACTOR 1 TIP ASSOCIATING TIP ASSOCIATED EXPORT FACTOR TAP	DIVERSE	173.333	160
ENSANGT00000013209	AGAP004839-RA	RIBONUCLEOREDUCTASE	DIVERSE	173.333	158
ENSANGT00000021398		DOLICHYL PYROPHOSPHATE MAN9GLCNAC2 ALPHA 1 3 GLUCOSYLTRANSFERASE EC2.4.1.- DOLICHYL P GLC:MAN9GLCNAC2 PP DOLICHYL GLUCOSYLTRANSFERASE	DIVERSE	172.333	125.333
ENSANGT00000029426		SYNAPSE ASSOCIATED OF 47 KDA	DIVERSE	172.333	129
ENSANGT00000030764	AGAP012883-RA	LYSOPHOSPHOLIPASE 1;	DIVERSE	172	142.667
ENSANGT00000015092	AGAP011582-RA	AUTOPHAGY N	DIVERSE	171.667	105.667
ENSANGT00000025096	AGAP009569-RA	SYNTENIN SYNDECAN BINDING	DIVERSE	171.667	108.333
ENSANGT00000017392	AGAP005826-RA	GRB2 ASSOCIATED BINDING GRB2 ASSOCIATED BINDER	DIVERSE	171	133
ENSANGT00000013886	AGAP001267-RA	ADAPTER RELATED COMPLEX 1 BETA 1 SUBUNIT BETA ADAPTIN 1 ADAPTOR COMPLEX AP 1 BETA 1 SUBUNIT GOLGI ADAPTOR HA1/AP1 ADAPTIN BETA SUBUNIT CLATHRIN ASSEMBLY COMPLEX 1 BETA LARGE CHAIN	DIVERSE	170.667	128.667
ENSANGT00000021015	AGAP006383-RA	DOLICHYL DIPHOSPHOOLIGOSACCHARIDE GLYCOSYLTRANSFERASE 48 KDA SUBUNIT EC2.4.1.119 OLIGOSACCHARYL TRANSFERASE 48 KDA SUBUNIT DDOST 48 KDA SUBUNIT	DIVERSE	170.667	145.667
ENSANGT00000019396	AGAP000491-RA	HIG1N	DIVERSE	170.667	172.667
ENSANGT00000018752	AGAP002880-RA	MOV 34	DIVERSE	170.667	141
ENSANGT00000021824	AGAP002251-RA	UBIQUITIN CONJUGATING ENZYME EC6.3.2.19 UBIQUITIN LIGASE UBIQUITIN CARRIER	DIVERSE	170.667	131
ENSANGT00000032059	AGAP007167-RA	GTP1/OBG	DIVERSE	169.667	173
ENSANGT00000025793	AGAP003661-RA	CYCLIN F-BOX	DIVERSE	169.667	140.667
ENSANGT00000014083	AGAP011756-RA	RETINAL ROD RHODOPSIN SENSITIVE CGMP 3' 5' CYCLIC PHOSPHODIESTERASE DELTA SUBUNIT EC3.1.4.17 GMP PDE DELTA	DIVERSE	169.333	139
ENSANGT00000026594	AGAP009822-RA	DNA BINDING RFXANK REGULATORY FACTOR X SUBUNIT B RFX B ANKYRIN REPEAT 1	DIVERSE	169	141.667
ENSANGT00000028846	AGAP012366-RA	E3 UBIQUITIN LIGASE	DIVERSE	169	146.667
ENSANGT00000018553	AGAP010716-RA	HIG1N	DIVERSE	169	183
ENSANGT00000030629	AGAP004624-RA	LIN 9 ABNORMAL CELL LINEAGE 9;	DIVERSE	169	154.333
ENSANGT00000020401	AGAP006097-RB	TOM1 1 TARGET OF MYB 1 SRC ACTIVATING AND SIGNALING MOLECULE	DIVERSE	168.667	133.667
ENSANGT00000011318	AGAP003595-RA	RRP5 HOMOLOG PROGRAMMED CELL DEATH 11	DIVERSE	168.333	126.333
ENSANGT00000001529	AGAP000666-RA	UBIQUITIN CARBOXYL TERMINAL HYDROLASE 16 EC3.1.2.15 UBIQUITIN THIOLESTERASE 16 UBIQUITIN SPECIFIC PROCESSING PROTEASE 16 DEUBIQUITINATING ENZYME 16 UBIQUITIN PROCESSING PROTEASE UBP M	DIVERSE	168.333	134.667
ENSANGT00000026360		5 HYDROXYTRYPTAMINE 2A RECEPTOR 5 HT 2A SEROTONIN RECEPTOR 2A 5 HT 2	DIVERSE	168	186
ENSANGT00000019149		RTS	DIVERSE	168	159
ENSANGT00000028642	AGAP012064-RA	KINASE	DIVERSE	167.667	105
ENSANGT00000008931	AGAP012425-RA	GLIOMA AMPLIFIED ON CHROMOSOME 1 PRECURSOR	DIVERSE	167.333	122.333
ENSANGT00000014450	AGAP012615-RA	ORNITHINE AMINOTRANSFERASE MITOCHONDRIAL PRECURSOR EC2.6.1.13 ORNITHINE OXO ACID AMINOTRANSFERASE	DIVERSE	167.333	134.667
ENSANGT00000024476	AGAP010303-RA	ThiF DOMAIN,	DIVERSE	167.333	173.667
ENSANGT00000018361	AGAP009304-RA	M-ppestrase	DIVERSE	167	150.333
ENSANGT00000007130	AGAP007974-RA	ODD	DIVERSE	166.667	123.333
ENSANGT00000011378	AGAP003583-RA	SORBITOL DEHYDROGENASE EC1.1.1.14 L IDITOL 2 DEHYDROGENASE	DIVERSE	166.667	129.333
ENSANGT00000012157		ZINC FINGER	DIVERSE	166.667	117.667
ENSANGT00000026817	AGAP009227-RA	OLIGODENDROCYTE TRANSCRIPTION FACTOR;	DIVERSE	166.333	82.6667
ENSANGT00000018327	AGAP007392-RA	PEPTIDYL PROLYL CIS TRANS ISOMERASE EC5.2.1.8 PPIASE ROTAMASE CYCLOPHILIN	DIVERSE	166.333	121
ENSANGT00000004049	AGAP004035-RA	RECEPTOR PRECURSOR R RECEPTOR	DIVERSE	166.333	100.333
ENSANGT00000014112	AGAP005461-RA	DAGPE-BINDING	DIVERSE	166.333	133.667
ENSANGT00000027656		PHOSPHOINOSITOL 3 PHOSPHATE BINDING PEPP	DIVERSE	166	99.6667
ENSANGT00000013511	AGAP005901-RB	STERILE ALPHA AND TIR MOTIF CONTAINING TIR 1 HOMOLOG;	DIVERSE	166	89
ENSANGT00000026137	AGAP012720-RA	ACYL COA DESATURASE EC_1.14.19.1 STEAROYL COA DESATURASE FATTY ACID DESATURASE DELTA 9 DESATURASE;	DIVERSE	165.667	106.333
ENSANGT00000018747	AGAP000995-RA	TRAFFICKING PARTICLE COMPLEX SUBUNIT 1 BET5 HOMOLOG MULTIPLE MYELOMA 2 MUM 2	DIVERSE	165.667	111.333
ENSANGT00000013178	AGAP009702-RA	ATPGTPA,GTP1OBG,GTP1OBGsub	DIVERSE	165.333	146.667
ENSANGT00000019159	AGAP000629-RA	NOSE RESISTANT TO FLUOXETINE 6 PRECURSOR NRF 6	DIVERSE	165	148.333
ENSANGT00000021357		LUCIFERIN 4 MONOOXYGENASE EC1.13.12.7 LUCIFERASE	DIVERSE	164.667	123.333
ENSANGT00000021060	AGAP002653-RA	PHENYLALANYL TRNA SYNTHETASE ALPHA CHAIN EC6.1.1.20 PHENYLALANINE TRNA LIGASE ALPHA CHAIN PHERS	DIVERSE	164.667	120.333
ENSANGT00000024347	AGAP008824-RA	ZINC FINGER CH2 TYPE	DIVERSE	164.333	170.333
ENSANGT00000020999	AGAP009615-RA	WD REPEAT SAZD TRANSDUCIN BETA 3	DIVERSE	163.667	127
ENSANGT00000015849	AGAP003728-RA	METHYLTRANSFERASE WBSCR22 EC_2.1.1.- WILLIAMS BEUREN SYNDROME CHROMOSOME REGION 22;	DIVERSE	163.333	145
ENSANGT00000025795	AGAP012849-RA	SCAVENGER RECEPTOR CLASS B MEMBER;	DIVERSE	163.333	147.667
ENSANGT00000020705	AGAP004689-RC	TUMOR ENDOTHELIAL MARKER 7;	DIVERSE	163.333	136
ENSANGT00000019893	AGAP011403-RA	ZINC FINGER CH2 TYPE	DIVERSE	163.333	135.667
ENSANGT00000015128	AGAP007000-RA	CGI 140;	DIVERSE	163	137
ENSANGT00000003485	AGAP004295-RA	DTW	DIVERSE	163	104.333
ENSANGT00000010775	AGAP005948-RA	KYNURENINE 3 MONOOXYGENASE	DIVERSE	163	103
ENSANGT00000014891		ADAPTER RELATED COMPLEX 1 GAMMA 1 SUBUNIT GAMMA ADAPTIN ADAPTOR COMPLEX AP 1 GAMMA 1 SUBUNIT GOLGI ADAPTOR HA1/AP1 ADAPTIN GAMMA 1 SUBUNIT CLATHRIN ASSEMBLY COMPLEX 1 GAMMA 1 LARGE CHAIN	DIVERSE	162.667	101.667
ENSANGT00000020490	AGAP001102-RA	DENN	DIVERSE	162	120.667
ENSANGT00000022461	AGAP005712-RC AGAP005712-RB	MONOOXYGENASE	DIVERSE	161.667	90
ENSANGT00000016461	AGAP011994-RA	FLAVOPROTEIN	DIVERSE	161.333	128.667
ENSANGT00000022859	AGAP011533-RA	TETRATRICOPEPTIDE REPEAT 15 TPR REPEAT 15	DIVERSE	161.333	132.667
ENSANGT00000024444	AGAP010352-RA	ZINC FINGER CH2 TYPE	DIVERSE	161.333	134.667
ENSANGT00000012830	AGAP004207-RA	ISPD SYNTHASE	DIVERSE	160.667	144
ENSANGT00000027286		UBIQUITIN CONJUGATING ENZYME EC6.3.2.19 UBIQUITIN LIGASE UBIQUITIN CARRIER	DIVERSE	160.667	107.667
ENSANGT00000014303	AGAP010234-RA	MICROSOMAL TRIGLYCERIDE TRANSFER LARGE SUBUNIT PRECURSOR	DIVERSE	160.333	164.667
ENSANGT00000021449	AGAP001058-RA	PALMITOYL THIOESTERASE 1 PRECURSOR EC3.1.2.22 PALMITOYL HYDROLASE 1	DIVERSE	160.333	140.667
ENSANGT00000019895		PHOSPHATIDYLETHANOLAMINE BINDING PEBP HCNPPP [CONTAINS: HIPPOCAMPAL CHOLINERGIC NEUROSTIMULATING PEPTIDE HCNP ];	DIVERSE	160.333	115.333
ENSANGT00000014458	AGAP003336-RA	TETRATRICOPEPTIDE REPEAT 1 TPR REPEAT 1	DIVERSE	160	144.333
ENSANGT00000020716		RAS GTPASE ACTIVATING SYNGAP SYNAPTIC RAS GTPASE ACTIVATING 1 SYNAPTIC RAS GAP 1 NEURONAL RASGAP	DIVERSE	160	134
ENSANGT00000026988	AGAP010382-RA	ARSENITE RESISTANCE 2;	DIVERSE	159.667	127.333
ENSANGT00000026218		KINASE	DIVERSE	159.667	132.333
ENSANGT00000009207	AGAP012096-RA	PROBABLE PHENYLALANYL TRNA SYNTHETASE MITOCHONDRIAL PRECURSOR EC6.1.1.20 PHENYLALANINE TRNA LIGASE PHERS	DIVERSE	159.667	86
ENSANGT00000012493	AGAP000272-RA	ATPGTPA	DIVERSE	159.333	105.333
ENSANGT00000011094		TUFTELIN INTERACTING 11	DIVERSE	159.333	125
ENSANGT00000018746	AGAP003354-RA	VENOM ALLERGEN 3 PRECURSOR VENOM ALLERGEN III ALLERGEN SOL I 3 SOL I III; Antigen 5-related 3 protein (Fragment). [Source:Uniprot/SPTREMBL;Acc:Q8WR37]	DIVERSE	159	495
ENSANGT00000018180	AGAP010874-RA	SERINE/THREONINE KINASE PAK EC2.7.1.37 P21 ACTIVATED KINASE PAK	DIVERSE	158.333	113
ENSANGT00000014983	AGAP006994-RA	UBIQUITIN LIGASE E3A EC6.3.2.- ONCOGENIC ASSOCIATED E6 AP	DIVERSE	158	112.333
ENSANGT00000010251	AGAP009660-RA	ADENYLATE KINASE ISOENZYME EC2.7.4.3 ATP AMP TRANSPHOSPHORYLASE	DIVERSE	157.333	130.667
ENSANGT00000030657		CYCLIN DEPENDENT KINASE 2 ASSOCIATED 1 CDK2 ASSOCIATED 1 ORAL CANCER SUPPRESSOR DELETED IN ORAL CANCER 1 DOC 1;	DIVERSE	157	96.6667
ENSANGT00000030238	AGAP002641-RA	CYSTEINE RICH VENOM 1 PRECURSOR;	DIVERSE	157	104
ENSANGT00000026772		MADP 1	DIVERSE	157	88
ENSANGT00000016273	AGAP010587-RA	TETRATRICOPEPTIDE REPEAT REPEAT 7	DIVERSE	157	91.6667
ENSANGT00000015627	AGAP011303-RA AGAP011305-RA	ALKALINE PHOSPHATASE PRECURSOR EC3.1.3.1	DIVERSE	156.667	146
ENSANGT00000021767	AGAP006907-RA	CAT EYE SYNDROME CRITICAL REGION 1 PRECURSOR	DIVERSE	156.667	103.667
ENSANGT00000011452	AGAP004963-RA	G2/MITOTIC SPECIFIC CYCLIN B	DIVERSE	156.667	112.333
ENSANGT00000013455		PEPTIDYL PROLYL CIS TRANS ISOMERASE NIMA INTERACTING 1 EC5.2.1.8 ROTAMASE PIN1 PPIASE PIN1	DIVERSE	156.667	97
ENSANGT00000026345	AGAP008419-RA	RAS RELATED RAB	DIVERSE	156.667	86
ENSANGT00000024260	AGAP008753-RA	BARRIER TO AUTOINTEGRATION FACTOR	DIVERSE	156.333	117.333
ENSANGT00000020551	AGAP006249-RA	SOLUTE CARRIER FAMILY 12 MEMBER BUMETANIDE SENSITIVE SODIUM POTASSIUM CHLORIDE COTRANSPORTER NA K CL SYMPORTER	DIVERSE	156.333	133.333
ENSANGT00000009486	AGAP007376-RB	TRAFFICKING PARTICLE COMPLEX SUBUNIT 3 BET3 HOMOLOG	DIVERSE	156.333	96
ENSANGT00000032422	AGAP001727-RA	DYSLEXIA SUSCEPTIBILITY 1 CANDIDATE GENE 1; Predicted protein. [Source:Uniprot/SPTREMBL;Acc:Q4JS98]	DIVERSE	156	83
ENSANGT00000017629	AGAP004435-RA	MUS MUSCULUS CDNA PRODUCT:HYPOTHETICAL ESTERASE/LIPASE/THIOESTERASE FAMILY ACTIVE SITE CONTAINING PROTEIN	DIVERSE	155.667	83
ENSANGT00000010069		RING FINGER 31	DIVERSE	155.667	112.333
ENSANGT00000017696	AGAP004736-RA	ATPGTPA,GTP1OBG,MMRHSR1	DIVERSE	155.333	134
ENSANGT00000016792	AGAP012080-RA	TRAPP BET 3	DIVERSE	155	140
ENSANGT00000029221		ACID SPHINGOMYELINASE PHOSPHODIESTERASE PRECURSOR EC3.1.4.- ASM PHOSPHODIESTERASE	DIVERSE	154.667	119
ENSANGT00000019299	AGAP008503-RA	FUN14,NLSBP	DIVERSE	154.667	119.667
ENSANGT00000019319		RAS RELATED RAB	DIVERSE	154.333	133.667
ENSANGT00000003633	AGAP004699-RA	RAF PROTO ONCOGENE SERINE/THREONINE KINASE EC2.7.1.37	DIVERSE	154	101.667
ENSANGT00000019790	AGAP011573-RA	ZINC FINGER CH2 TYPE	DIVERSE	154	100.333
ENSANGT00000011626	AGAP012398-RA	PCI	DIVERSE	153.667	118.667
ENSANGT00000019926	AGAP008474-RA	CALCIUM AND INTEGRIN BINDING 1 CALMYRIN DNA PKCS INTERACTING KINASE INTERACTING KIP CIB	DIVERSE	153.333	166
ENSANGT00000021864	AGAP008187-RA	NUCLEOLAR 4	DIVERSE	153.333	91.6667
ENSANGT00000018217		INTERFERON INDUCED GTP BINDING MX	DIVERSE	153	137.667
ENSANGT00000014425	AGAP010260-RA	LDL RECEPTOR A	DIVERSE	152.667	134
ENSANGT00000014771		NIPSNAP	DIVERSE	152.333	126.333
ENSANGT00000003869	AGAP004460-RA	SIALIC ACID SYNTHASE N ACETYLNEURAMINATE SYNTHASE EC2.5.1.56 N ACETYLNEURAMINIC ACID SYNTHASE N ACETYLNEURAMINATE 9 PHOSPHATE SYNTHASE EC2.5.1.- 57 N ACETYLNEURAMINIC ACID PHOSPHATE SYNTHASE	DIVERSE	152.333	139.667
ENSANGT00000020645	AGAP006247-RA	SURVIVAL OF MOTOR NEURON RELATED SPLICING FACTOR 30 SMN RELATED 30 KDA SPLICING FACTOR SMNRP SURVIVAL MOTOR NEURON DOMAIN CONTAINING 1	DIVERSE	152.333	122.667
ENSANGT00000014403	AGAP012655-RA	26S PROTEASE REGULATORY SUBUNIT	DIVERSE	152	129
ENSANGT00000028000	AGAP003737-RA	OF BASAL TRANSCRIPTION	DIVERSE	152	111.333
ENSANGT00000020217	AGAP011763-RA	ZINC FINGER	DIVERSE	152	142.333
ENSANGT00000020586	AGAP010514-RA	ACTIVATOR OF 90 KDA HEAT SHOCK ATPASE HOMOLOG 1 AHA1	DIVERSE	151.667	119
ENSANGT00000015405	AGAP002345-RA	ANAPHASE PROMOTING COMPLEX SUBUNIT 4 APC4 CYCLOSOME SUBUNIT 4	DIVERSE	151.667	105.667
ENSANGT00000003619	AGAP005279-RA	RHO GTPASE ACTIVATING 7 RHO TYPE GTPASE ACTIVATING 7 DELETED IN LIVER CANCER 1 DLC 1 STAR RELATED LIPID TRANSFER 12 STARD12 START DOMAIN CONTAINING 12	DIVERSE	151.333	98.3333
ENSANGT00000025422	AGAP011438-RA	CASEIN KINASE II BETA CHAIN CK II	DIVERSE	151	97.6667
ENSANGT00000013368	AGAP004336-RA	PROBABLE U3 SMALL NUCLEOLAR RNA ASSOCIATED 11 U3 SNORNA ASSOCIATED 11	DIVERSE	151	123.333
ENSANGT00000024105	AGAP002762-RA	T COMPLEX 1 SUBUNIT TCP 1 CCT	DIVERSE	151	109.333
ENSANGT00000020177	AGAP011827-RA	TRIFUNCTIONAL ENZYME BETA SUBUNIT MITOCHONDRIAL PRECURSOR TP BETA [INCLUDES: 3 KETOACYL COA THIOLASE EC2.3.1.16 ACETYL COA ACYLTRANSFERASE BETA KETOTHIOLASE ]	DIVERSE	151	93
ENSANGT00000011673	AGAP004158-RA	URIDINE DIPHOSPHATE GLUCOSE PYROPHOSPHATASE EC3.6.1.45 UGPPASE NUCLEOSIDE DIPHOSPHATE LINKED MOIETY X MOTIF 14	DIVERSE	151	147
ENSANGT00000021479	AGAP007068-RA	ZINC FINGER 183	DIVERSE	151	128.333
ENSANGT00000022534		C TERMINAL BINDING	DIVERSE	150.667	111.667
ENSANGT00000004042	AGAP004033-RA	ANTIFREEZE PROTEIN	DIVERSE	150	106
ENSANGT00000013098	AGAP008598-RA	COP9 SIGNALOSOME COMPLEX SUBUNIT 2 SIGNALOSOME SUBUNIT 2 SGN2 THYROID RECEPTOR INTERACTING 15 TRIP15	DIVERSE	150	117.667
ENSANGT00000012994	AGAP000241-RA	N ACETYLGLUCOSAMINE KINASE EC2.7.1.59 GLCNAC KINASE	DIVERSE	150	104.333
ENSANGT00000013083	AGAP008637-RA	UBIQUITIN 2 ACTIVATING ENZYME E1B SUMO 1 ACTIVATING ENZYME SUBUNIT 2 ANTHRACYCLINE ASSOCIATED RESISTANCE ARX	DIVERSE	150	108
ENSANGT00000011362	AGAP011382-RA	FRIZZLED PRECURSOR FRIZZLED FZ	DIVERSE	149.667	100
ENSANGT00000015805	AGAP009788-RA	TRANSLOCATION 1	DIVERSE	149.667	88
ENSANGT00000023579	AGAP004889-RA	UBIQUITIN CONJUGATING ENZYME EC6.3.2.19 UBIQUITIN LIGASE UBIQUITIN CARRIER	DIVERSE	149.667	91.3333
ENSANGT00000017423	AGAP005839-RA	FELINE LEUKEMIA VIRUS SUBGROUP C RECEPTOR RELATED 2 CALCIUM CHELATE TRANSPORTER CCT	DIVERSE	148.667	123.667
ENSANGT00000020921	AGAP009563-RA	MYOTUBULARIN	DIVERSE	148.667	102.333
ENSANGT00000029652	AGAP012079-RA	MUCIN 1 PRECURSOR POLYMORPHIC EPITHELIAL MUCIN PEMT EPISIALIN	DIVERSE	148.333	116
ENSANGT00000012628	AGAP011140-RA	MUS MUSCULUS CDNA	DIVERSE	148.333	97.3333
ENSANGT00000019518	AGAP005274-RA	ZINC FINGER	DIVERSE	147.667	127.667
ENSANGT00000026741	AGAP005529-RC	ATPGTPA,UPF0005,XYPPX,PROrich,ATPGTPA,UPF0005,XYPPX,PROrich	DIVERSE	147.333	101.333
ENSANGT00000007226	AGAP007924-RA	CADHERIN, LAMININ, EGF DOMAINS	DIVERSE	147.333	102
ENSANGT00000019430	AGAP000179-RA	AMIDOPHOSPHORIBOSYLTRANSFERASE PRECURSOR EC2.4.2.14 GLUTAMINE PHOSPHORIBOSYLPYROPHOSPHATE AMIDOTRANSFERASE ATASE GPAT	DIVERSE	147	98.3333
ENSANGT00000024511		SPRY RECEPTOR	DIVERSE	147	123.667
ENSANGT00000013744	AGAP010478-RA	UBQ CONJUGATE	DIVERSE	146.667	155.333
ENSANGT00000005549	AGAP003738-RA	MULTICOPPER OXIDASE	DIVERSE	146.333	125
ENSANGT00000021202		VIGILIN HIGH DENSITY LIPOPROTEIN BINDING HDL BINDING	DIVERSE	145.667	118.667
ENSANGT00000017177	AGAP003904-RA	FADPYRREDOX	DIVERSE	145.333	77.6667
ENSANGT00000018116	AGAP010821-RA	FASCICLIN III PRECURSOR FAS III	DIVERSE	145	97
ENSANGT00000015565	AGAP000351-RB	RECEPTOR NK RECEPTOR NK TACHYKININ RECEPTOR	DIVERSE	144.333	99.3333
ENSANGT00000027089		SYNTAXIN 16 SYN16	DIVERSE	144	123.667
ENSANGT00000017882	AGAP005604-RA	UBIQUITIN SPECIFIC PROTEASE HOMOLOG 49 TRF PROXIMAL HOMOLOG	DIVERSE	144	131
ENSANGT00000015637		EPIDIDYMAL SECRETORY E1 PRECURSOR NIEMANN PICK TYPE C2 HOMOLOG	DIVERSE	143.667	115
ENSANGT00000029551		MULTIPLE COAGULATION FACTOR DEFICIENCY 2 PRECURSOR NEURAL STEM CELL DERIVED NEURONAL SURVIVAL	DIVERSE	143.667	105.333
ENSANGT00000021987	AGAP011174-RA	26S PROTEASE REGULATORY SUBUNIT	DIVERSE	143.333	139
ENSANGT00000003388	AGAP005049-RA	AD 016 CGI 116	DIVERSE	143.333	102.333
ENSANGT00000016048	AGAP010346-RA	MOESIN	DIVERSE	143.333	95.6667
ENSANGT00000017097		SHORT CHAIN 3 HYDROXYACYL COA DEHYDROGENASE MITOCHONDRIAL PRECURSOR EC1.1.1.35 HCDH MEDIUM AND SHORT CHAIN L 3 HYDROXYACYL COENZYME A DEHYDROGENASE	DIVERSE	143.333	117.667
ENSANGT00000012311	AGAP010162-RA	RECEPTOR PRECURSOR EC2.7.1.112	DIVERSE	143	76
ENSANGT00000028400	AGAP008672-RA	STRUCTURAL MAINTENANCE OF CHROMOSOME 3 CHONDROITIN SULFATE PROTEOGLYCAN 6 CHROMOSOME SEGREGATION SMCD BAMACAN BASEMENT MEMBRANE ASSOCIATED CHONDROITIN PROTEOGLYCAN	DIVERSE	142.667	113
ENSANGT00000001890	AGAP000841-RA	RAS RELATED RAB	DIVERSE	142.333	95
ENSANGT00000022301		UBIQUITIN	DIVERSE	142.333	86.6667
ENSANGT00000016070	AGAP007217-RA	55.2 KDA TRP ASP REPEATS CONTAINING 4	DIVERSE	142	99.6667
ENSANGT00000014018	AGAP012148-RA	MITOGEN ACTIVATED KINASE EC2.7.1.37 KINASE	DIVERSE	142	111
ENSANGT00000007545	AGAP007143-RA	ZINC FINGER 294	DIVERSE	142	120.667
ENSANGT00000014374	AGAP010272-RA	GLUTAMATE RECEPTOR PRECURSOR	DIVERSE	141.333	129.667
ENSANGT00000024280		PHOSPHOLIPASE ADRAB B PRECURSOR EC3.1.-.-	DIVERSE	141.333	106.667
ENSANGT00000012458	AGAP008757-RA	SEVEN TRANSMEMBRANE DOMAIN	DIVERSE	141.333	88.6667
ENSANGT00000003062	AGAP002463-RA	UBASH3A	DIVERSE	141.333	81.6667
ENSANGT00000019757	AGAP003490-RA	SERINE PYRUVATE AMINOTRANSFERASE EC2.6.1.51 SPT ALANINE GLYOXYLATE AMINOTRANSFERASE EC2.6.1.- 44 AGT	DIVERSE	141	108
ENSANGT00000031115	AGAP001195-RA	80 KDA NUCLEAR CAP BINDING NCBP 80 KDA SUBUNIT CBP80;	DIVERSE	140.667	90.3333
ENSANGT00000018266	AGAP010875-RA	RAS RELATED RAB	DIVERSE	140.667	105
ENSANGT00000022565	AGAP000449-RA	AMYLOID BETA A4 PRECURSOR BINDING FAMILY A MEMBER NEURON SPECIFIC NEURONAL MUNC18 1 INTERACTING MINT ADAPTER	DIVERSE	140.333	105
ENSANGT00000014344	AGAP010229-RA	BETA UREIDOPROPIONASE EC3.5.1.6 BETA ALANINE SYNTHASE N CARBAMOYL BETA ALANINE AMIDOHYDROLASE	DIVERSE	140.333	107.333
ENSANGT00000018147	AGAP001611-RA	DIPHOSPHOMEVALONATE DECARBOXYLASE EC_4.1.1.33 MEVALONATE PYROPHOSPHATE DECARBOXYLASE MEVALONATE DIPHOSPHO DECARBOXYLASE;	DIVERSE	140.333	148.333
ENSANGT00000024894	AGAP001504-RA	Ig LIKE	DIVERSE	140.333	111.333
ENSANGT00000010808	AGAP002686-RA	KINASE	DIVERSE	140.333	107.333
ENSANGT00000020462	AGAP006070-RA	PREFOLDIN SUBUNIT 2	DIVERSE	140.333	103.333
ENSANGT00000020929	AGAP004586-RA	ADP RIBOSYLATION FACTOR	DIVERSE	140	138.667
ENSANGT00000032261		ANTIFREEZE PROTEIN TYPE 1	DIVERSE	140	114.333
ENSANGT00000012127	AGAP012439-RA	APOPTOSIS STIMULATING OF P53	DIVERSE	140	119
ENSANGT00000031699		BTB;BTB/POZ	DIVERSE	140	137.333
ENSANGT00000001667	AGAP000801-RA	GLUTAMATE RECEPTOR PRECURSOR;	DIVERSE	140	99.6667
ENSANGT00000007063	AGAP005457-RA AGAP005458-RA	NUCLEOTIDASE PRECURSOR EC3.1.3.5 ECTO 5' NUCLEOTIDASE 5' NT CD73 ANTIGEN	DIVERSE	139.667	108
ENSANGT00000021338	AGAP003699-RA	MUS MUSCULUS CDNA PRODUCT:HYPOTHETICAL UDP GLYCOSYLTRANSFERASE/GLYCOGEN PHOSPHORYLASE STRUCTURE CONTAINING PROTEIN	DIVERSE	139.667	99.3333
ENSANGT00000010160	AGAP009743-RA	ZINC PHOSPHODIESTERASE ELAC 2 EC3.1.26.11 RIBONUCLEASE Z 2 RNASE Z 2 TRNA 3 ENDONUCLEASE 2 ELAC HOMOLOG 2	DIVERSE	139.667	95
ENSANGT00000020514	AGAP006205-RA	26S PROTEASE REGULATORY SUBUNIT	DIVERSE	139.333	92.3333
ENSANGT00000019192	AGAP000625-RA	ATPGTPA,AAAsub,AAAATPasecentr,MIT	DIVERSE	139.333	119.667
ENSANGT00000018202	AGAP003028-RA	RAS RELATED RAB	DIVERSE	139.333	107
ENSANGT00000018859	AGAP007138-RA	DnaJ N,	DIVERSE	138.667	107.667
ENSANGT00000032321	AGAP001048-RA	Ig-LIKE	DIVERSE	138.667	87.3333
ENSANGT00000027315		LETHAL 2 GIANT LARVAE	DIVERSE	138.667	118.333
ENSANGT00000019858	AGAP002054-RA	UNC 112 RELATED KINDLIN	DIVERSE	138.667	121.333
ENSANGT00000020381		GERANYLGERANYL TRANSFERASE TYPE II BETA SUBUNIT EC2.5.1.60 RAB GERANYLGERANYLTRANSFERASE BETA SUBUNIT RAB GERANYL GERANYLTRANSFERASE BETA SUBUNIT RAB GG TRANSFERASE BETA RAB GGTASE BETA	DIVERSE	138.333	99
ENSANGT00000027731	AGAP007093-RA	GOODPASTURE ANTIGEN BINDING EC2.7.1.37 GPBP COLLAGEN TYPE IV ALPHA 3 BINDING STAR RELATED LIPID TRANSFER 11 STARD11 START DOMAIN CONTAINING 11	DIVERSE	137.667	97.6667
ENSANGT00000017059	AGAP004483-RA	LETHAL 2 GIANT LARVAE	DIVERSE	137.667	89.3333
ENSANGT00000024839	AGAP011060-RA	MO25	DIVERSE	137.333	88
ENSANGT00000024519		SERINE HYDROXYMETHYLTRANSFERASE EC2.1.2.1 SERINE METHYLASE GLYCINE HYDROXYMETHYLTRANSFERASE SHMT	DIVERSE	137.333	96.6667
ENSANGT00000016550	AGAP012229-RA	HISTONE ACETYLTRANSFERASE	DIVERSE	137	100
ENSANGT00000017600	AGAP003023-RA	SYNTAXIN BINDING UNC 18 HOMOLOG UNC	DIVERSE	137	99
ENSANGT00000013001	AGAP006376-RB	FACTOR	DIVERSE	136.667	109
ENSANGT00000032102	AGAP006107-RC AGAP006107-RB AGAP006107-RA	HUNTINGTIN ASSOCIATED INTERACTING PROTEIN DUO;	DIVERSE	136.667	86.6667
ENSANGT00000027679		POLYPOSIS LOCUS 1 TB2	DIVERSE	136.333	96.3333
ENSANGT00000020811	AGAP001902-RA	RAS	DIVERSE	136	74.3333
ENSANGT00000031449	AGAP005713-RA	HYALIN	DIVERSE	136	102.333
ENSANGT00000014272	AGAP010271-RA	ATPGTPA	DIVERSE	135.667	130
ENSANGT00000028927		HECT DOMAIN CONTAINING 1 FRAGMENT	DIVERSE	135.667	98
ENSANGT00000023587	AGAP010407-RA	MUS MUSCULUS CDNA PRODUCT:PAXNEB PROTEIN	DIVERSE	135.667	89
ENSANGT00000013793		RECESSIVE POLYCYSTIC KIDNEY DISEASE TG737	DIVERSE	135.667	106
ENSANGT00000015566	AGAP000313-RA	ALANINE GLYOXYLATE AMINOTRANSFERASE 2 MITOCHONDRIAL PRECURSOR EC2.6.1.44 R 3 AMINO 2 METHYLPROPIONATE PYRUVATE TRANSAMINASE EC2.6.1.- 40 AGT 2 BETA ALANINE PYRUVATE AMINOTRANSFERASE BETA ALAAT II D AIBAT	DIVERSE	135.333	82
ENSANGT00000031974	AGAP009887-RA	DOUBLE-STRANDED RNA BINDING	DIVERSE	135.333	91.3333
ENSANGT00000013967	AGAP004271-RA	LYSOPHOSPHOLIPASE 1	DIVERSE	135.333	102
ENSANGT00000031243	AGAP009033-RA	ANIMAL HAEM PEROXIDASE	DIVERSE	135.333	129
ENSANGT00000015797	AGAP001417-RA	BRAIN 44	DIVERSE	135	98
ENSANGT00000014556	AGAP011523-RA	MSTA;	DIVERSE	135	80.3333
ENSANGT00000025219	AGAP000627-RC	CASEIN KINASE I	DIVERSE	134.667	80.3333
ENSANGT00000020337	AGAP001293-RA	MUS MUSCULUS ADULT MALE TESTIS CDNA PRODUCT:	DIVERSE	134.667	92.6667
ENSANGT00000030206	AGAP004495-RA	RCC2;	DIVERSE	134.667	86.6667
ENSANGT00000022135	AGAP010413-RA	SH3 AND MULTIPLE ANKYRIN REPEAT DOMAINS PROLINE RICH SYNAPSE ASSOCIATED	DIVERSE	134.667	98.3333
ENSANGT00000016931	AGAP001399-RA	COATOMER BETA SUBUNIT BETA COAT BETA COP	DIVERSE	134.333	105
ENSANGT00000032157		COPIA GAG INT POL [CONTAINS: COPIA VLP PROTEIN; COPIA PROTEASE EC_3.4.23.- ];	DIVERSE	134.333	86.3333
ENSANGT00000026767		COPIA GAG INT POL [CONTAINS: COPIA VLP PROTEIN; COPIA PROTEASE EC3.4.23.- ]	DIVERSE	134.333	96
ENSANGT00000017061	AGAP004443-RA	GLYCOGEN SYNTHASE KINASE 3 EC2.7.1.37 GSK 3	DIVERSE	134	86.3333
ENSANGT00000019799	AGAP011554-RA	MUSCLE BLIND	DIVERSE	133.667	91.3333
ENSANGT00000032356		'MOLLUSCAN RHODOPSIN C-TERMINAL TAIL;PROLINE-RICH REGION	DIVERSE	133.667	84.6667
ENSANGT00000027916	AGAP004580-RA	ZINC FINGER	DIVERSE	133.667	81
ENSANGT00000026502	AGAP004625-RA	HEMATOPOIETIC LINEAGE CELL SPECIFIC HEMATOPOIETIC CELL SPECIFIC LYN SUBSTRATE 1 LCKBP1	DIVERSE	133.333	111.667
ENSANGT00000016027		PEPTIDYL PROLYL CIS TRANS ISOMERASE EC5.2.1.8 PPIASE ROTAMASE	DIVERSE	133.333	105.333
ENSANGT00000017843	AGAP000901-RA	ALANINE AMINOTRANSFERASE EC2.6.1.2 GLUTAMIC PYRUVIC TRANSAMINASE GPT GLUTAMIC ALANINE TRANSAMINASE	DIVERSE	133	98
ENSANGT00000013854	AGAP001205-RA	CHITIN SYNTHASE	DIVERSE	133	99.6667
ENSANGT00000025795	AGAP012849-RA	SCAVENGER RECEPTOR CLASS B MEMBER;	DIVERSE	132.667	130.333
ENSANGT00000005173	AGAP008749-RA	ER DEGRADATION ENHANCING ALPHA MANNOSIDASE	DIVERSE	132.333	73
ENSANGT00000012181	AGAP001730-RA	CYCLIN N	DIVERSE	132.333	101
ENSANGT00000019460	AGAP008974-RA	CORNICHON	DIVERSE	132	86.3333
ENSANGT00000028127		SARCOPLASMIC CALCIUM BINDING I SCP I	DIVERSE	132	107.667
ENSANGT00000010464	AGAP003551-RA	BETA 1 4 MANNOSYLTRANSFERASE	DIVERSE	131.667	96
ENSANGT00000024969		CALRETICULIN	DIVERSE	131.667	123
ENSANGT00000018937		CYCLIN DEPENDENT KINASE 5 ACTIVATOR 1 PRECURSOR CDK5 ACTIVATOR 1 CYCLIN DEPENDENT KINASE 5 REGULATORY SUBUNIT 1 TAU KINASE II 23 KDA SUBUNIT TPKII REGULATORY SUBUNIT P23 P25 P35	DIVERSE	131.667	91.3333
ENSANGT00000020008	AGAP009562-RA	FRINGE	DIVERSE	131.667	96.6667
ENSANGT00000013695	AGAP010476-RA	CAMP REGULATED PHOSPHOPROTEIN 19 ARPP 19	DIVERSE	131.333	100.667
ENSANGT00000023646	AGAP000674-RA	FACTOR	DIVERSE	131.333	97.3333
ENSANGT00000013866	AGAP001211-RA	RAS RELATED RAB	DIVERSE	131.333	82
ENSANGT00000029557	AGAP010909-RA	SINGLE STRANDED DNA BINDING SEQUENCE SPECIFIC SINGLE STRANDED DNA BINDING	DIVERSE	131.333	100.333
ENSANGT00000020778	AGAP000462-RA	PEPTIDYL PROLYL CIS TRANS ISOMERASE EC5.2.1.8 PPIASE ROTAMASE CYCLOPHILIN	DIVERSE	131	88.6667
ENSANGT00000013112	AGAP004833-RA	DUAL SPECIFICITY TYROSINE PHOSPHORYLATION REGULATED KINASE EC_2.7.1.-;	DIVERSE	130.667	74.6667
ENSANGT00000028677	AGAP002159-RA	JUNCTOPHILIN JUNCTOPHILIN TYPE JP	DIVERSE	130.667	92.3333
ENSANGT00000012836	AGAP001761-RA	HOMEOBOX	DIVERSE	130.667	119.667
ENSANGT00000029660	AGAP012826-RA	PROBABLE NUCLEOLAR EXONUCLEASE EC3.1.-.-	DIVERSE	130.667	151.667
ENSANGT00000010240	AGAP010420-RA	VALYL TRNA SYNTHETASE EC6.1.1.9 VALINE TRNA LIGASE VALRS	DIVERSE	130.667	114.333
ENSANGT00000018273	AGAP010877-RA	SULFITE OXIDASE MITOCHONDRIAL PRECURSOR EC1.8.3.1	DIVERSE	130.333	104.333
ENSANGT00000013091	AGAP000886-RA	ZINC FINGER DHHC DOMAIN CONTAINING 6 H4	DIVERSE	130.333	97.6667
ENSANGT00000015060	AGAP009335-RA	F BOX/LRR REPEAT F BOX AND LEUCINE RICH REPEAT	DIVERSE	130	116.667
ENSANGT00000006920	AGAP005341-RB	MYOTUBULARIN	DIVERSE	130	92.3333
ENSANGT00000020181	AGAP011797-RA	WW DOMAIN BINDING 2 WBP 2	DIVERSE	130	90.3333
ENSANGT00000028181	AGAP011672-RA	ZINC FINGER	DIVERSE	130	87.3333
ENSANGT00000009917	AGAP005118-RA	ATPGTPA,NLSBP	DIVERSE	129.667	100
ENSANGT00000020103	AGAP001047-RA	INOSITOL POLYPHOSPHATE 1 PHOSPHATASE EC3.1.3.57 IPPASE IPP	DIVERSE	129.667	101
ENSANGT00000018632	AGAP002874-RA	LEGHAEMOGLOBIN	DIVERSE	129.667	101.333
ENSANGT00000025538	AGAP009490-RA	MELANOMA ASSOCIATED ANTIGEN MAGE ANTIGEN	DIVERSE	129.667	118.667
ENSANGT00000010766	AGAP002723-RA	ATPGTPA,TSNARE	DIVERSE	129.333	87.3333
ENSANGT00000022612		GTP BINDING RHO	DIVERSE	129	88.3333
ENSANGT00000032016	AGAP008693-RA	LEPTIN RECEPTOR GENE RELATED OB R GENE RELATED OB RGRP;	DIVERSE	128.667	79
ENSANGT00000017626	AGAP002095-RA	RETINOID X RECEPTOR	DIVERSE	128.667	95.6667
ENSANGT00000014908	AGAP002378-RA	ADENYLOSUCCINATE LYASE EC4.3.2.2 ADENYLOSUCCINASE ASL ASASE	DIVERSE	128.333	93.3333
ENSANGT00000016224	AGAP002849-RA	E1 PROTEIN Def2/Der2 ALLERGEN	DIVERSE	128.333	84.6667
ENSANGT00000003469	AGAP009315-RA	ADENYLATE CYCLASE TYPE EC_4.6.1.1 ATP PYROPHOSPHATE LYASE ADENYLYL CYCLASE;	DIVERSE	128	90
ENSANGT00000008948		ALANINE GLYOXYLATE AMINOTRANSFERASE 2 MITOCHONDRIAL PRECURSOR EC2.6.1.44 R 3 AMINO 2 METHYLPROPIONATE PYRUVATE TRANSAMINASE EC2.6.1.- 40 AGT 2 BETA ALANINE PYRUVATE AMINOTRANSFERASE BETA ALAAT II D AIBAT	DIVERSE	128	80.3333
ENSANGT00000025655		ALKALINE PHOSPHATASE PRECURSOR EC3.1.3.1	DIVERSE	128	143.667
ENSANGT00000011004		DEDICATOR OF CYTOKINESIS	DIVERSE	128	85
ENSANGT00000024910	AGAP001713-RA	ACYL COA DESATURASE EC1.14.19.1 STEAROYL COA DESATURASE FATTY ACID DESATURASE DELTA 9 DESATURASE	DIVERSE	127.667	91.6667
ENSANGT00000012356	AGAP008002-RA	CYCLIN T1 CYCLIN T CYCT1	DIVERSE	127.667	80.3333
ENSANGT00000032394	AGAP003092-RA	RHO RELATED GTP BINDING RHO;	DIVERSE	127.667	112
ENSANGT00000018402	AGAP001962-RA	VASOPRESSIN RECEPTOR TYPE ARGININE VASOPRESSIN RECEPTOR ANTIDIURETIC HORMONE RECEPTOR AVPR	DIVERSE	127.667	82.6667
ENSANGT00000011379	AGAP003593-RA	ARGININE N METHYLTRANSFERASE EC2.1.1.-	DIVERSE	127.333	90.3333
ENSANGT00000010978	AGAP006541-RA	ATPGTPA	DIVERSE	127.333	98.6667
ENSANGT00000004696	AGAP009716-RA	CADHERIN DOMAIN, EGF AND LAMININ DOMAIN	DIVERSE	127.333	110
ENSANGT00000023632	AGAP007872-RA	Mob1 PHOCEIN	DIVERSE	127.333	83.3333
ENSANGT00000020842	AGAP001878-RA	N ACETYLTRANSFERASE 5 EC2.3.1.-	DIVERSE	127.333	77.3333
ENSANGT00000000870	AGAP012464-RA	NATURAL RESISTANCE ASSOCIATED MACROPHAGE 1 NRAMP 1	DIVERSE	127.333	121.333
ENSANGT00000031722	AGAP000933-RA	AUTOPHAGOCYTOSIS RELATED PROTEIN	DIVERSE	127	91.6667
ENSANGT00000011210	AGAP009482-RA AGAP009481-RA	ZINC FINGER	DIVERSE	126.667	89.3333
ENSANGT00000010761		ZINC FINGER BED DOMAIN CONTAINING	DIVERSE	126.667	103.333
ENSANGT00000017895	AGAP007387-RA	DNA METHYLTRANSFERASE 1 ASSOCIATED 1 DNMT1 ASSOCIATED 1 DNMAP1	DIVERSE	126.333	107
ENSANGT00000004934	AGAP011417-RA	PAIRED BOX PAX	DIVERSE	126.333	86.3333
ENSANGT00000020902	AGAP004589-RA	GCN5 ACETYLTRANSFERASE	DIVERSE	126	95.3333
ENSANGT00000022681		LOW DENSITY LIPOPROTEIN RECEPTOR	DIVERSE	126	99
ENSANGT00000006150	AGAP010167-RA	NUMB	DIVERSE	125.667	82.3333
ENSANGT00000030724		BR22;	DIVERSE	125.667	87
ENSANGT00000009903		CRALTRIO	DIVERSE	125	109
ENSANGT00000031907	AGAP002532-RA	CYCLIN;	DIVERSE	125	92
ENSANGT00000013960	AGAP004273-RA	SYNAPSE ASSOCIATED;	DIVERSE	125	79.6667
ENSANGT00000015723		ZINC FINGER CCHC TYPE	DIVERSE	125	94
ENSANGT00000010447	AGAP005218-RA	ZINC FINGER 265 ZINC FINGER SPLICING	DIVERSE	124.667	114.667
ENSANGT00000011678	AGAP004489-RA	ACYL COA BINDING ACBP DIAZEPAM BINDING INHIBITOR DBI ENDOZEPINE EP	DIVERSE	124.333	86
ENSANGT00000028899	AGAP002887-RA	ALPHA ADRENERGIC RECEPTOR ALPHA ADRENOCEPTOR ALPHA ADRENORECEPTOR	DIVERSE	124.333	80.6667
ENSANGT00000006408	AGAP008869-RA	ATPGTP BINDING PROTEIN	DIVERSE	124.333	78.3333
ENSANGT00000016553	AGAP012258-RA	C3F	DIVERSE	124.333	102
ENSANGT00000031989		HOMO SAPIENS DNA TVRI 6 REPETITIVE REGION FRAGMENT;	DIVERSE	124.333	78.3333
ENSANGT00000003838	AGAP005254-RA	IgMHC,CAD	DIVERSE	124.333	76.6667
ENSANGT00000026308		PROBABLE UBIQUITIN CARBOXYL TERMINAL HYDROLASE FAF X EC3.1.2.15 UBIQUITIN THIOLESTERASE FAF X UBIQUITIN SPECIFIC PROCESSING PROTEASE FAF X DEUBIQUITINATING ENZYME FAF X FAT FACETS RELATED X LINKED UBIQUITIN SPECIFIC PROTEASE 9 X CHROMOSOME	DIVERSE	124	95.3333
ENSANGT00000001123	AGAP008813-RA	RECEPTOR PRECURSOR EC2.7.1.112	DIVERSE	124	67.6667
ENSANGT00000011862	AGAP000702-RA	CRYSTALLIN ,DUF270	DIVERSE	124	99.3333
ENSANGT00000016102	AGAP001023-RA	ZEELIN1	DIVERSE	124	73.3333
ENSANGT00000018481	AGAP010729-RA	ACID PHOSPHATASE 1 EC3.1.3.2	DIVERSE	123.667	121
ENSANGT00000013964	AGAP004240-RA	CYCLIN C	DIVERSE	123.667	109.333
ENSANGT00000019439	AGAP002177-RA	EXOSOME COMPLEX EXONUCLEASE RRP46 EC3.1.13.- RIBOSOMAL RNA PROCESSING 46 EXOSOME COMPONENT 5	DIVERSE	123.667	90.6667
ENSANGT00000029000	AGAP003932-RA	RHO RELATED GTP BINDING RHO;	DIVERSE	123.667	91
ENSANGT00000030859		INHIBITIN BETA SUBUNIT	DIVERSE	123.667	99.6667
ENSANGT00000019938		PAIRED BOX PAX	DIVERSE	123.333	87
ENSANGT00000020311		U1 SMALL NUCLEAR RIBONUCLEOPROTEIN 70 KDA U1 SNRNP 70 KDA SNRNP70	DIVERSE	123.333	101.333
ENSANGT00000022672	AGAP007895-RA	A KINASE ANCHOR 10 MITOCHONDRIAL KINASE A ANCHORING 10 PRKA10 DUAL SPECIFICITY A KINASE ANCHORING 2 D AKAP 2	DIVERSE	123	92
ENSANGT00000025555	AGAP002918-RA	ZINC FINGER	DIVERSE	123	86.3333
ENSANGT00000022824	AGAP006260-RB	GLIADIN	DIVERSE	122.667	92.6667
ENSANGT00000013271	AGAP001778-RA	MPV17	DIVERSE	122.667	92
ENSANGT00000018512	AGAP011331-RA	POLYPOSIS LOCUS 1 TB2	DIVERSE	122.667	87.6667
ENSANGT00000018742		SERYL TRNA SYNTHETASE MITOCHONDRIAL PRECURSOR EC6.1.1.11 SERINE TRNA LIGASE SERRSMT	DIVERSE	122.667	87.3333
ENSANGT00000031353	AGAP007519-RA	MITOCHONDRIAL 28S RIBOSOMAL S22 S22MT MRP S22;	DIVERSE	122.333	95
ENSANGT00000003044	AGAP002482-RA	FAM34A	DIVERSE	122	55.6667
ENSANGT00000001468		HEAT SHOCK PROTEIN 70	DIVERSE	122	77.3333
ENSANGT00000010656	AGAP009290-RA	NIPPED B SCC2 HOMOLOG;	DIVERSE	122	76.3333
ENSANGT00000002259	AGAP007865-RA	PRESYNAPTIC SYNAPSE ASSOCIATED DISCS LARGE HOMOLOG	DIVERSE	122	71.6667
ENSANGT00000021266	AGAP003704-RA	PROTOPORPHYRINOGEN OXIDASE EC1.3.3.4 PPO	DIVERSE	122	88.3333
ENSANGT00000030701	AGAP008270-RA	ZINC FINGER;	DIVERSE	122	76.3333
ENSANGT00000009134	AGAP012185-RA	BAND 4 1	DIVERSE	121.667	87.6667
ENSANGT00000013155	AGAP009714-RA	CADHERIN, LAMININ, EGF DOMAINS	DIVERSE	121.667	88.3333
ENSANGT00000011437	AGAP006570-RA	INOSITOL 1 OR 4 MONOPHOSPHATASE EC3.1.3.25 IMPASE IMP INOSITOL MONOPHOSPHATASE LITHIUM SENSITIVE MYO INOSITOL MONOPHOSPHATASE A1	DIVERSE	121.667	67
ENSANGT00000008752	AGAP011898-RA	RWD DOMAIN CONTAINING 2;	DIVERSE	121.667	93
ENSANGT00000013430	AGAP006805-RA	DEBRANCHING ENZYME	DIVERSE	121.333	83.6667
ENSANGT00000011350	AGAP006648-RA	EXOCYST COMPLEX COMPONENT SEC15	DIVERSE	121.333	76
ENSANGT00000030741	AGAP005801-RA	NEDD4 FAMILY INTERACTING NEDD4 WW DOMAIN BINDING;	DIVERSE	121.333	65.6667
ENSANGT00000018620	AGAP009447-RA	S ADENOSYLMETHIONINE SYNTHETASE EC_2.5.1.6 METHIONINE ADENOSYLTRANSFERASE ADOMET SYNTHETASE;	DIVERSE	121.333	84.3333
ENSANGT00000017916	AGAP003857-RA	UBIQUITIN CONJUGATING ENZYME EC6.3.2.19 UBIQUITIN LIGASE UBIQUITIN CARRIER	DIVERSE	121.333	88.6667
ENSANGT00000010144	AGAP004055-RA	DIHYDROLIPOYLLYSINE RESIDUE SUCCINYLTRANSFERASE COMPONENT OF 2 OXOGLUTARATE DEHYDROGENASE COMPLEX MITOCHONDRIAL PRECURSOR EC2.3.1.61 DIHYDROLIPOAMIDE SUCCINYLTRANSFERASE COMPONENT OF 2 OXOGLUTARATE DEHYDROGENASE COMPLEX E2 E2K	DIVERSE	121	91.6667
ENSANGT00000028742	AGAP008003-RA	WD REPEAT 7 FRAGMENT	DIVERSE	121	131.333
ENSANGT00000015142	AGAP009840-RA	GENERAL VESICULAR TRANSPORT FACTOR P115 TRANSCYTOSIS ASSOCIATED TAP VESICLE DOCKING	DIVERSE	120.667	126.333
ENSANGT00000032516	AGAP005480-RA	ZINC FINGER;	DIVERSE	120.667	99.6667
ENSANGT00000017498	AGAP000026-RA	CENP-B,CENP-BN,	DIVERSE	120.333	86.3333
ENSANGT00000032225		PERITROPHIN 1 PRECURSOR PERITROPHIN A PERITROPHIC MATRIX 1 AGAPER 1;	DIVERSE	120	68.6667
ENSANGT00000024138		EGFLIKE MITOCHONDRIA CARRIER	DIVERSE	119.667	95.3333
ENSANGT00000018200	AGAP010873-RA	NUCLEOTIDE BINDING	DIVERSE	119.667	86.3333
ENSANGT00000018453	AGAP001943-RA	DUF71	DIVERSE	119.333	79
ENSANGT00000021988	AGAP000391-RA	NEGATIVE ELONGATION FACTOR NELF TH1	DIVERSE	119.333	74
ENSANGT00000019983	AGAP011413-RA	CCR4 NOT TRANSCRIPTION COMPLEX SUBUNIT 7 CCR4 ASSOCIATED FACTOR 1 CAF1	DIVERSE	119	78.3333
ENSANGT00000014165	AGAP011752-RA	MUS MUSCULUS CDNA PRODUCT:	DIVERSE	119	76.6667
ENSANGT00000021111	AGAP006438-RA	LAS 1	DIVERSE	119	88
ENSANGT00000030828		HISTAMINE H3 RECEPTOR	DIVERSE	119	112
ENSANGT00000014842	AGAP003999-RA	GCN5 ACETYLTRANSFERASE	DIVERSE	118.667	92.3333
ENSANGT00000006247	AGAP002255-RA	RAD1	DIVERSE	118.667	101.667
ENSANGT00000015245	AGAP009325-RA	RAS RELATED RAB	DIVERSE	118.667	93.3333
ENSANGT00000028804		130 KDA PHOSPHATIDYLINOSITOL 4 5 BIPHOSPHATE DEPENDENT ARF1 GTPASE ACTIVATING PIP2 DEPENDENT ARF1 GAP ADP RIBOSYLATION FACTOR DIRECTED GTPASE ACTIVATING 1 ARF GTPASE ACTIVATING 1 DEVELOPMENT AND DIFFERENTIATION ENHANCING FACTOR 1 DIFFERENTIATION ENHANCING	DIVERSE	118.333	86.6667
ENSANGT00000020521	AGAP010539-RA	PROLINE RICH	DIVERSE	118.333	68.3333
ENSANGT00000010063	AGAP007968-RA	EGFLIKE	DIVERSE	118.333	87
ENSANGT00000008935	AGAP012419-RA	FELINE LEUKEMIA VIRUS SUBGROUP C RECEPTOR RELATED 2 CALCIUM CHELATE TRANSPORTER CCT	DIVERSE	118.333	73
ENSANGT00000024202	AGAP003244-RB	PUTATIVE GROWTH HORMONE RECEPTOr 4	DIVERSE	118.333	97.3333
ENSANGT00000007163		TRANSFORMATION/TRANSCRIPTION DOMAIN ASSOCIATED TRA1 HOMOLOG	DIVERSE	118.333	66.3333
ENSANGT00000014369	AGAP003444-RA	ANTIFREEZE PROTEIN TYPE 1	DIVERSE	118	92.3333
ENSANGT00000010299		TRANSFORMER 2	DIVERSE	118	91.3333
ENSANGT00000024339	AGAP008680-RA	UBIQUITIN CONJUGATING ENZYME EC_6.3.2.19 UBIQUITIN LIGASE UBIQUITIN CARRIER;	DIVERSE	118	75.3333
ENSANGT00000014253	AGAP003970-RA	CONSERVED OLIGOMERIC GOLGI COMPLEX COMPONENT 3	DIVERSE	117.333	124.667
ENSANGT00000016497	AGAP009074-RA	E3 UBIQUITIN LIGASE	DIVERSE	117.333	72.6667
ENSANGT00000020336	AGAP006101-RA	MAP KINASE ACTIVATING	DIVERSE	117.333	100.333
ENSANGT00000014149	AGAP005909-RA	MEDIATOR OF RNA POLYMERASE II TRANSCRIPTION SUBUNIT 8 HOMOLOG ACTIVATOR RECRUITED COFACTOR 32 KDA COMPONENT ARC32	DIVERSE	117.333	83.6667
ENSANGT00000028817	AGAP008382-RA	NUCLEAR RECEPTOR	DIVERSE	117.333	82
ENSANGT00000032551	AGAP010851-RA	RECEPTOR NK RECEPTOR NK TACHYKININ RECEPTOR; putative leukokinin receptor [Source:Anopheles_symbol;Acc:GPRLKK]	DIVERSE	117.333	84
ENSANGT00000000570	AGAP010710-RA	TYROSINE KINASE SYK TYROSINE KINASE	DIVERSE	117.333	80.6667
ENSANGT00000020629	AGAP006238-RA	UBIQUITIN CONJUGATING ENZYME EC6.3.2.19 UBIQUITIN LIGASE UBIQUITIN CARRIER	DIVERSE	117.333	91
ENSANGT00000018249	AGAP008331-RA	ZINC FINGER TYPE C2H2	DIVERSE	117.333	77.3333
ENSANGT00000029188		ZINC FINGER	DIVERSE	117.333	75
ENSANGT00000031750	AGAP000627-RB	CASEIN KINASE I EC_2.7.1.- CKI;	DIVERSE	117	105.333
ENSANGT00000016644	AGAP012104-RA	CDK5 REGULATORY SUBUNIT ASSOCIATED 1 CDK5 ACTIVATOR BINDING C42	DIVERSE	117	62.3333
ENSANGT00000023310		EXOSOME COMPLEX EXONUCLEASE RRP42 EC_3.1.13.- RIBOSOMAL RNA PROCESSING 42 EXOSOME COMPONENT 7;	DIVERSE	117	86
ENSANGT00000025205		GUANINE NUCLEOTIDE BINDING ALPHA SUBUNIT	DIVERSE	117	83.3333
ENSANGT00000027691		SPRINT SH2 POLY PROLINE CONTAINING RAS INTERACTOR	DIVERSE	117	93
ENSANGT00000030222		THREONINE ALDOLASE	DIVERSE	117	150.667
ENSANGT00000021716	AGAP006901-RA	ENIGMA HOMOLOG ENIGMA PDZ AND LIM DOMAINS	DIVERSE	116.667	93.6667
ENSANGT00000015778	AGAP012008-RA	EZRIN RADIXIN MOESIN BINDING PHOSPHOPROTEIN 50 EBP50 NA + /H + EXCHANGE REGULATORY COFACTOR NHE RF NHERF 1 REGULATORY COFACTOR OF NA + /H + EXCHANGER SODIUM HYDROGEN EXCHANGER REGULATORY FACTOR 1 SOLUTE CARRIER FAMILY 9 3 REGULATORY FACTOR 1	DIVERSE	116.667	83
ENSANGT00000019349	AGAP000147-RA	KINASE	DIVERSE	116.667	75.3333
ENSANGT00000017148	AGAP006161-RA	SUPPRESSOR OF G2 ALLELE OF SKP1 HOMOLOG	DIVERSE	116.667	82.6667
ENSANGT00000008809	AGAP011816-RA	LYR PROTEIN	DIVERSE	116.333	79.3333
ENSANGT00000016160	AGAP010623-RA	TFb ZIP,NLSBP	DIVERSE	116.333	84.3333
ENSANGT00000013872	AGAP001208-RA	ATPGTPA,NLSBP	DIVERSE	116.333	100.667
ENSANGT00000011223		EXOCYST COMPLEX COMPONENT SEC3	DIVERSE	116	100
ENSANGT00000024967	AGAP003794-RA	AND BINDING DNA BINDING P52/P100 COMPLEX KDA SUBUNIT	DIVERSE	115.667	80
ENSANGT00000012074	AGAP012678-RA	GLUCOSE 6 PHOSPHATE 1 DEHYDROGENASE EC_1.1.1.49 G6PD; Glucose-6-phosphate dehydrogenase (Fragment). [Source:Uniprot/SPTREMBL;Acc:Q95WJ6]	DIVERSE	115.667	71.3333
ENSANGT00000027819		PROBABLE LEUCYL TRNA SYNTHETASE MITOCHONDRIAL PRECURSOR EC6.1.1.4 LEUCINE TRNA LIGASE LEURS	DIVERSE	115.667	53
ENSANGT00000007549	AGAP007140-RA	NUCLEOTIDASE PRECURSOR EC3.1.3.5 ECTO 5' NUCLEOTIDASE 5' NT CD73 ANTIGEN	DIVERSE	115.333	70.6667
ENSANGT00000020140	AGAP001919-RA	DISULFIDE ISOMERASE A6 PRECURSOR EC5.3.4.1 DISULFIDE ISOMERASE P5	DIVERSE	115.333	93
ENSANGT00000024736		MAGUK P55 SUBFAMILY MEMBER	DIVERSE	115.333	53.3333
ENSANGT00000012202	AGAP001734-RA	NICASTRIN PRECURSOR	DIVERSE	115.333	80
ENSANGT00000020967		SYNAPTIC VESICLE 2 SV2	DIVERSE	115.333	85.3333
ENSANGT00000013651	AGAP012773-RA	RAB PROTEINS GERANYLGERANYLTRANSFERASE COMPONENT A 1 RAB ESCORT 1 REP 1 CHOROIDERAEMIA;	DIVERSE	115	90
ENSANGT00000032207	AGAP012451-RA	DENSE GRANULE PROTEIN	DIVERSE	115	72.3333
ENSANGT00000017774	AGAP005569-RA	CASEIN KINASE II CHAIN CK II	DIVERSE	114.667	72
ENSANGT00000011407	AGAP012447-RA	GLUTAMATE RECEPTOR PRECURSOR	DIVERSE	114.667	80
ENSANGT00000032012	AGAP008797-RA	IMMUNOGLOBULIN BINDING 1 CD79A BINDING 1 SIGNAL TRANSDUCTION MOLECULE ALPHA 4;	DIVERSE	114.667	87.3333
ENSANGT00000015739	AGAP005226-RA	JOSEPHIN	DIVERSE	114.667	80.6667
ENSANGT00000022028	AGAP002778-RA	MISATO	DIVERSE	114.667	87.3333
ENSANGT00000021581	AGAP004631-RA	MULTIPLE COAGULATION FACTOR DEFICIENCY 2 PRECURSOR NEURAL STEM CELL DERIVED NEURONAL SURVIVAL	DIVERSE	114.667	82.3333
ENSANGT00000011961	AGAP008234-RA	NTF2 RELATED EXPORT	DIVERSE	114.667	81
ENSANGT00000016235	AGAP010553-RA	POLY U BINDING SPLICING FACTOR HALF PINT 68 KDA POLY U BINDING SPLICING FACTOR HALF PINT PUF60 HOMOLOG	DIVERSE	114.667	84.6667
ENSANGT00000011021	AGAP002957-RA	PRESENILIN	DIVERSE	114.667	121
ENSANGT00000031362	AGAP007315-RA	CARBAMOYL-PHOSPHATE SYNTHETASE LARGE CHAIN	DIVERSE	114.667	77.6667
ENSANGT00000005218	AGAP009069-RA	ZINC FINGER	DIVERSE	114.667	84
ENSANGT00000030377	AGAP000998-RA	CATION INDEPENDENT MANNOSE 6 PHOSPHATE RECEPTOR PRECURSOR CI MAN 6 P RECEPTOR CI MPR M6PR INSULIN GROWTH FACTOR 2 RECEPTOR INSULIN GROWTH FACTOR II RECEPTOR IGF II RECEPTOR M6P/IGF2 RECEPTOR M6P/IGF2R 300 KDA MANNOSE 6 PHOSPHATE;	DIVERSE	114.333	78.6667
ENSANGT00000013958	AGAP008912-RA	GTPASE ACTIVATING RACGAP84C ROTUND RACGAP	DIVERSE	114.333	78
ENSANGT00000019029	AGAP000634-RA	HELICASE NHL	DIVERSE	114.333	98
ENSANGT00000015576	AGAP000308-RA	PROTEASOME ACTIVATOR COMPLEX SUBUNIT 1 PROTEASOME ACTIVATOR 28 ALPHA SUBUNIT PA28ALPHA PA28A ACTIVATOR OF MULTICATALYTIC PROTEASE SUBUNIT 1 11S REGULATOR COMPLEX ALPHA SUBUNIT REG ALPHA	DIVERSE	114.333	83.6667
ENSANGT00000019186	AGAP007418-RA	PROTEASOME INHIBITOR PI31 SUBUNIT HPI31	DIVERSE	114.333	81.3333
ENSANGT00000019582	AGAP005270-RA	UBIQUITIN	DIVERSE	114.333	81.6667
ENSANGT00000020219	AGAP010288-RA	YY1 ASSOCIATED FACTOR 2	DIVERSE	114.333	79
ENSANGT00000003581	AGAP005267-RA	ADP RIBOSYLATION FACTOR	DIVERSE	114	83.6667
ENSANGT00000021537	AGAP007634-RA	CRYSTALLIN	DIVERSE	114	87
ENSANGT00000021922	AGAP002509-RA	WD REPEAT 1 ACTIN INTERACTING 1	DIVERSE	114	88.6667
ENSANGT00000019860	AGAP000127-RA	ZINC FINGER 1	DIVERSE	114	83
ENSANGT00000016704	AGAP008846-RA	ARGININE N METHYLTRANSFERASE EC2.1.1.-	DIVERSE	113.667	105
ENSANGT00000017482	AGAP000771-RA	EAP30	DIVERSE	113.667	98.6667
ENSANGT00000029386	AGAP003389-RA	NEUROBEACHIN;	DIVERSE	113.667	74.3333
ENSANGT00000020330	AGAP003063-RA	RWD DOMAIN CONTAINING 1	DIVERSE	113.667	99
ENSANGT00000025783	AGAP012831-RA	STAPHYLOCOCCAL NUCLEASE DOMAIN CONTAINING 1 P100 CO ACTIVATOR 100 KDA COACTIVATOR;	DIVERSE	113.667	96.6667
ENSANGT00000019037	AGAP000633-RA	TESTIS SPECIFIC PBS13	DIVERSE	113.667	86
ENSANGT00000010918	AGAP007538-RA	AUTOCRINE MOTILITY FACTOR RECEPTOR EC6.3.2.19 AMF RECEPTOR	DIVERSE	113.333	83
ENSANGT00000003198	AGAP003124-RA	DIHYDROPYRIMIDINASE RELATED DRP COLLAPSIN RESPONSE MEDIATOR CRMP	DIVERSE	113.333	83.3333
ENSANGT00000011629	AGAP008074-RA	GPI TRANSAMIDASE COMPONENT PIG U PHOSPHATIDYLINOSITOL GLYCAN BIOSYNTHESIS CLASS U CELL DIVISION CYCLE 91 1 CDC91 1	DIVERSE	113.333	101.333
ENSANGT00000011757	AGAP001501-RA	SENESCENCE MARKER 30 SMP 30 REGUCALCIN RC	DIVERSE	113.333	86.3333
ENSANGT00000017338	AGAP000059-RA AGAP000058-RA	ALPHA FETOPROTEIN ENHANCER BINDING AT MOTIF BINDING FACTOR AT BINDING TRANSCRIPTION FACTOR 1	DIVERSE	113	77.3333
ENSANGT00000008532	AGAP001688-RA	EXOSTOSIN EC2.4.1.224 EC2.4.1.- 225 GLUCURONOSYL N ACETYLGLUCOSAMINYL PROTEOGLYCAN/N ACETYLGLUCOSAMINYL PROTEOGLYCAN 4 ALPHA N ACETYLGLUCOSAMINYLTRANSFERASE MULTIPLE EXOSTOSES	DIVERSE	113	75.6667
ENSANGT00000028478	AGAP003018-RA	INTERFERON INDUCED GTP BINDING MX; Dynamin (Fragment). [Source:Uniprot/SPTREMBL;Acc:Q95PB7]	DIVERSE	113	65
ENSANGT00000021296	AGAP003712-RA	PREPROALLATOSTATIN	DIVERSE	113	92
ENSANGT00000019585	AGAP005302-RA	RAS	DIVERSE	113	64.3333
ENSANGT00000020221	AGAP006736-RA	ZINC FINGER ZIC ZINC FINGER OF THE CEREBELLUM	DIVERSE	113	81.6667
ENSANGT00000018310	AGAP008311-RA	ACYLPHOSPHATASE TYPE ISOZYME EC3.6.1.7 ACYLPHOSPHATE PHOSPHOHYDROLASE	DIVERSE	112.667	116.333
ENSANGT00000010559	AGAP008094-RA	GAMMA SECRETASE SUBUNIT PEN 2 PRESENILIN ENHANCER 2	DIVERSE	112.667	83.3333
ENSANGT00000025990		SIMILAR TO PA	DIVERSE	112.667	70.3333
ENSANGT00000019151	AGAP000587-RA	ZINC FINGER	DIVERSE	112.667	76.6667
ENSANGT00000016557		ACYLPHOSPHATASE TYPE ISOZYME EC3.6.1.7 ACYLPHOSPHATE PHOSPHOHYDROLASE	DIVERSE	112.333	80.6667
ENSANGT00000012075	AGAP001124-RA	AMINOMETHYLTRANSFERASE MITOCHONDRIAL PRECURSOR EC2.1.2.10 GLYCINE CLEAVAGE SYSTEM T GCVT	DIVERSE	112.333	93.3333
ENSANGT00000015394	AGAP011552-RA	BCL 2	DIVERSE	112.333	67.6667
ENSANGT00000010176	AGAP009724-RA	GERANYLGERANYL TRANSFERASE TYPE II ALPHA SUBUNIT EC2.5.1.60 RAB GERANYLGERANYLTRANSFERASE ALPHA SUBUNIT RAB GERANYL GERANYLTRANSFERASE ALPHA SUBUNIT RAB GG TRANSFERASE ALPHA RAB GGTASE ALPHA	DIVERSE	112.333	79.3333
ENSANGT00000015989		GTP BINDING RHO	DIVERSE	112.333	76.6667
ENSANGT00000019329	AGAP008816-RA	PROTEASOME SUBUNIT ALPHA TYPE EC3.4.25.1 PROTEASOME SUBUNIT	DIVERSE	112.333	83.3333
ENSANGT00000014164	AGAP005464-RA	RECEPTOR PRECURSOR	DIVERSE	112.333	81.3333
ENSANGT00000012094	AGAP001154-RA	SWI/SNF RELATED MATRIX ASSOCIATED ACTIN DEPENDENT REGULATOR OF CHROMATIN SUBFAMILY B MEMBER 1 INTEGRASE INTERACTOR 1	DIVERSE	112.333	95
ENSANGT00000016465	AGAP005721-RA	4 SULFOTRANSFERASE	DIVERSE	112	84
ENSANGT00000031872		ORPHAN NUCLEAR RECEPTOR	DIVERSE	111.667	93.6667
ENSANGT00000030367		ZINC FINGER, RING-TYPE	DIVERSE	111.667	75.3333
ENSANGT00000013613	AGAP003440-RA	VALACYCLOVIR HYDROLASE PRECURSOR EC3.1.-.- VACVASE BIPHENYL HYDROLASE	DIVERSE	111.667	78.3333
ENSANGT00000026446	AGAP010501-RA	ZINC FINGER;	DIVERSE	111.667	92
ENSANGT00000015157	AGAP006998-RA	COHESIN SUBUNIT SA STROMAL ANTIGEN SCC3 HOMOLOG	DIVERSE	111.333	91.3333
ENSANGT00000020376	AGAP001320-RA	GOLGI APPARATUS 1 PRECURSOR GOLGI SIALOGLYCOPROTEIN MG 160 E SELECTIN LIGAND 1 ESL 1	DIVERSE	111.333	73.6667
ENSANGT00000013125	AGAP004854-RA	JUMONJI/ARID DOMAIN CONTAINING 1C SMCX XE169	DIVERSE	111.333	75
ENSANGT00000026541		METHYL CPG BINDING	DIVERSE	111.333	88.6667
ENSANGT00000027356		UBIQUITIN CARBOXYL TERMINAL HYDROLASE 46 EC3.1.2.15 UBIQUITIN THIOLESTERASE 46 UBIQUITIN SPECIFIC PROCESSING PROTEASE 46 DEUBIQUITINATING ENZYME 46	DIVERSE	111.333	69.6667
ENSANGT00000022747		CRYSTALLIN ALPHA	DIVERSE	111.333	79.3333
ENSANGT00000021723	AGAP002269-RA	ACIDIC FIBROBLAST GROWTH FACTOR INTRACELLULAR BINDING AFGF INTRACELLULAR BINDING FGF 1 INTRACELLULAR BINDING	DIVERSE	111	94.3333
ENSANGT00000004533	AGAP005898-RA	MITOGEN ACTIVATED KINASE EC_2.7.1.37 KINASE;	DIVERSE	111	68
ENSANGT00000010118	AGAP007952-RA	UBIQUITIN CONJUGATING ENZYME EC6.3.2.19 UBIQUITIN LIGASE UBIQUITIN CARRIER	DIVERSE	111	81
ENSANGT00000022742	AGAP005324-RB	UBIQUITIN CONJUGATING ENZYME	DIVERSE	111	123.333
ENSANGT00000018104	AGAP012521-RA	GRIP DOMAIN	DIVERSE	111	90
ENSANGT00000032414	AGAP002152-RA	ACETYLCHOLINE RECEPTOR PROTEIN SUBUNIT PRECURSOR; Nicotinic acetylcholine receptor subunit alpha 6. [Source:Uniprot/SPTREMBL;Acc:Q66T28]	DIVERSE	110.667	75.6667
ENSANGT00000012908	AGAP004223-RA	ALPHA ADRENERGIC RECEPTOR ALPHA ADRENOCEPTOR ALPHA ADRENORECEPTOR	DIVERSE	110.667	59.3333
ENSANGT00000000456		PEPTIDYL PROLYL CIS TRANS ISOMERASE EC5.2.1.8 PPIASE ROTAMASE	DIVERSE	110.667	89
ENSANGT00000019188	AGAP007485-RA	BETA AMYLOID BINDING	DIVERSE	110.333	82
ENSANGT00000016753	AGAP008857-RA	COP9 SIGNALOSOME SUBUNIT 8	DIVERSE	110.333	86.6667
ENSANGT00000028508	AGAP011906-RA	EXOSOME COMPLEX EXONUCLEASE RRP41 EC3.1.13.- RIBOSOMAL RNA PROCESSING 41 EXOSOME COMPONENT 4	DIVERSE	110.333	80.3333
ENSANGT00000004127	AGAP001166-RA	GINS COMPLEX	DIVERSE	110.333	93.3333
ENSANGT00000010865	AGAP007577-RA	HISTIDINE TRIAD	DIVERSE	110.333	109.333
ENSANGT00000021938	AGAP002292-RA	PRROKININ	DIVERSE	110.333	70.3333
ENSANGT00000032178	AGAP012621-RA	MPV 17/PMP22	DIVERSE	110.333	75
ENSANGT00000002549	AGAP006535-RA	WD REPEAT 10	DIVERSE	110.333	69.3333
ENSANGT00000013789	AGAP006281-RA	ANGIOGENIC FACTOR VG5Q	DIVERSE	110	91.3333
ENSANGT00000021162	AGAP011859-RA	BETA GLUCURONIDASE PRECURSOR EC3.2.1.31	DIVERSE	110	91
ENSANGT00000011454	AGAP004955-RA	LOJAP	DIVERSE	110	124
ENSANGT00000032155	AGAP004729-RA	ZINC FINGER;	DIVERSE	110	87.6667
ENSANGT00000027572		ATPGTPA,WWRsp5WWP,FF,ATPGTPA,WWRsp5WWP,FF	DIVERSE	109.667	89.3333
ENSANGT00000002762	AGAP003967-RA	DNA DEPENDENT KINASE CATALYTIC SUBUNIT EC2.7.1.37 DNA PKCS P460	DIVERSE	109.667	90.6667
ENSANGT00000008527	AGAP001694-RA	EXOCYST COMPLEX COMPONENT SEC8	DIVERSE	109.667	72.6667
ENSANGT00000014441	AGAP009773-RA	GLIOMA AMPLIFIED ON CHROMOSOME 1 PRECURSOR	DIVERSE	109.667	78
ENSANGT00000019180		HEAT SHOCK 67B2	DIVERSE	109.667	106
ENSANGT00000026151		KINASE C TYPE EC2.7.1.- NPKC KINASE	DIVERSE	109.667	95.6667
ENSANGT00000011592	AGAP008090-RA	NUCLEAR PORE COMPLEX NUP205 NUCLEOPORIN NUP205.205 KDA NUCLEOPORIN	DIVERSE	109.667	75
ENSANGT00000013906	AGAP001253-RA	GDPD	DIVERSE	109.333	83.6667
ENSANGT00000009984	AGAP005122-RA	NSFL1 COFACTOR P47 P97 COFACTOR	DIVERSE	109.333	89.6667
ENSANGT00000030918	AGAP004274-RA	ZINC FINGER CCHC DOMAIN CONTAINING 10;	DIVERSE	109.333	73
ENSANGT00000011787	AGAP008017-RA	BROMODOMAIN ADJACENT TO ZINC FINGER DOMAIN 2A TRANSCRIPTION TERMINATION FACTOR I INTERACTING 5 TTF I INTERACTING 5 TIP5	DIVERSE	109	68.6667
ENSANGT00000003654	AGAP005170-RA	DOMON,	DIVERSE	109	80.6667
ENSANGT00000021872	AGAP002512-RA	FRG1	DIVERSE	109	86
ENSANGT00000010643	AGAP009296-RA	RNA-BINDING REGION RNP-1	DIVERSE	109	78.6667
ENSANGT00000020339	AGAP004096-RA	SERINE/THREONINE PHOSPHATASE 2A 56 KDA REGULATORY SUBUNIT PP2A B SUBUNIT B' PP2A B SUBUNIT B56 PP2A B SUBUNIT PR61 PP2A B SUBUNIT R5	DIVERSE	109	75.6667
ENSANGT00000020773	AGAP000415-RA	TRANSTHYRETIN PRECURSOR PREALBUMIN	DIVERSE	109	67.6667
ENSANGT00000019048	AGAP000653-RA	XENOTROPIC AND POLYTROPIC MURINE RECEPTOR	DIVERSE	109	91
ENSANGT00000020942	AGAP005360-RB	CTNS	DIVERSE	108.667	89.3333
ENSANGT00000013469	AGAP005931-RA	Ig MHC	DIVERSE	108.667	70
ENSANGT00000027532		LETHAL 2 GIANT LARVAE	DIVERSE	108.667	85.6667
ENSANGT00000010460	AGAP003517-RA	PHENYLALANYL TRNA SYNTHETASE BETA CHAIN EC6.1.1.20 PHENYLALANINE TRNA LIGASE BETA CHAIN PHERS	DIVERSE	108.667	71.6667
ENSANGT00000013132	AGAP008636-RA	PIGEON LINOTTE	DIVERSE	108.667	68.3333
ENSANGT00000019389	AGAP002144-RA	U4/U6 SMALL NUCLEAR RIBONUCLEOPROTEIN PRP4 U4/U6 SNRNP 60 KDA WD SPLICING FACTOR PRP4 HPRP4	DIVERSE	108.667	67.6667
ENSANGT00000009743	AGAP001357-RA	BETA CATENIN 1 NUCLEAR ASSOCIATED NAP	DIVERSE	108.333	95.6667
ENSANGT00000014428	AGAP010253-RA	PROTEASOME SUBUNIT ALPHA TYPE EC3.4.25.1 PROTEASOME SUBUNIT	DIVERSE	108.333	72.6667
ENSANGT00000027672		SALIVARY GLUE SGS 4 PRECURSOR	DIVERSE	108.333	82.6667
ENSANGT00000010809	AGAP007617-RA	BROMODOMAIN AND PHD FINGER CONTAINING	DIVERSE	108	57.6667
ENSANGT00000015635	AGAP005158-RA	MUS MUSCULUS CDNA PRODUCT:HYPOTHETICAL ADENOSINE AND AMP DEAMINASE CONTAINING PROTEIN	DIVERSE	108	84
ENSANGT00000027042		VALYL TRNA SYNTHETASE EC6.1.1.9 VALINE TRNA LIGASE VALRS	DIVERSE	108	89.6667
ENSANGT00000019599	AGAP008337-RA	ATPGTPA,GTP1OBG,GTP1OBGsub	DIVERSE	107.333	78.6667
ENSANGT00000019240	AGAP008417-RA	CYCLIN H	DIVERSE	107.333	78.3333
ENSANGT00000001050		MOLYBDENUM COFACTOR SYNTHESIS 3 MOLYBDOPTERIN SYNTHASE SULFURYLASE MPT SYNTHASE SULFURYLASE	DIVERSE	107.333	79.6667
ENSANGT00000020010	AGAP000115-RA	RECEPTOR NK RECEPTOR NK TACHYKININ RECEPTOR	DIVERSE	107.333	65.3333
ENSANGT00000003775		ZINC FINGER ZPR1 ZINC FINGER 259	DIVERSE	107.333	78.6667
ENSANGT00000015949	AGAP009080-RA	NAD BINDING	DIVERSE	107	64.6667
ENSANGT00000017024	AGAP004439-RA	CONSERVED OLIGOMERIC GOLGI COMPLEX COMPONENT 7	DIVERSE	107	87.6667
ENSANGT00000012473	AGAP010171-RA	TUDOR AND KH DOMAIN CONTAINING	DIVERSE	107	70.3333
ENSANGT00000011850	AGAP009993-RA	TRYP KINASE	DIVERSE	107	72.6667
ENSANGT00000007281	AGAP007874-RA	NLSBP	DIVERSE	107	75.6667
ENSANGT00000026330	AGAP007576-RA	COLON CANCER ASSOCIATED MIC1 MIC 1	DIVERSE	106.667	60.3333
ENSANGT00000020467	AGAP004100-RA	L51S25CI-B8	DIVERSE	106.667	75.3333
ENSANGT00000021962	AGAP008196-RA	RING BOX REGULATOR OF CULLINS	DIVERSE	106.667	90.6667
ENSANGT00000015072	AGAP009331-RA	SLOWPOKE BINDING	DIVERSE	106.667	68.3333
ENSANGT00000027526		WILLIAMS BEUREN SYNDROME CHROMOSOME REGION 14 MLX INTERACTOR	DIVERSE	106.667	69.3333
ENSANGT00000029407	AGAP011674-RA	ZINC FINGER	DIVERSE	106.667	78.3333
ENSANGT00000026537		NEPHRIN PRECURSOR RENAL GLOMERULUS SPECIFIC CELL ADHESION RECEPTOR	DIVERSE	106.333	87.6667
ENSANGT00000015370		NTF2 RELATED EXPORT	DIVERSE	106.333	69
ENSANGT00000010255	AGAP007794-RA	SENESCENCE MARKER 30 SMP 30 REGUCALCIN RC	DIVERSE	106.333	78.3333
ENSANGT00000001465	AGAP004585-RA	TRANSLIN ASSOCIATED X TRANSLIN ASSOCIATED FACTOR X	DIVERSE	106.333	77.6667
ENSANGT00000015141		ZINC FINGER 313	DIVERSE	106.333	73.6667
ENSANGT00000008846	AGAP011776-RA	KINASE EC2.7.1.112	DIVERSE	106	101.667
ENSANGT00000020068		RAS	DIVERSE	106	72.3333
ENSANGT00000019500	AGAP005290-RA	Zn FINGER FYVE	DIVERSE	106	69.3333
ENSANGT00000018482	AGAP001980-RA	TCRTetA	DIVERSE	106	75.3333
ENSANGT00000011728	AGAP004546-RA	PWI,NLSBP	DIVERSE	106	81.3333
ENSANGT00000030306	AGAP007637-RA	PREFOLDIN ALPHA LIKE	DIVERSE	106	69.6667
ENSANGT00000020743	AGAP007704-RA	ANTIGEN 10	DIVERSE	106	90.6667
ENSANGT00000011116	AGAP008707-RA	HYDROXYINDOLE O METHYLTRANSFERASE EC2.1.1.4 HIOMT ACETYLSEROTONIN O METHYLTRANSFERASE ASMT	DIVERSE	105.667	70.6667
ENSANGT00000026402		UDP GLUCOSE 4 EPIMERASE EC5.1.3.2 GALACTOWALDENASE UDP GALACTOSE 4 EPIMERASE	DIVERSE	105.667	69.3333
ENSANGT00000030240	AGAP002450-RA	PROTEASE INHIBITOR 18	DIVERSE	105.667	81.3333
ENSANGT00000013304	AGAP009910-RA	ATP DEPENDENT DNA HELICASE II 80 KDA SUBUNIT KU AUTOANTIGEN P86 CTC BOX BINDING FACTOR 85 KDA SUBUNIT CTCBF CTC85 NUCLEAR FACTOR IV DNA REPAIR XRCC5	DIVERSE	105.333	71.3333
ENSANGT00000020030	AGAP012344-RA	UNC 93	DIVERSE	105.333	74
ENSANGT00000013942	AGAP001256-RA	BIFUNCTIONAL 3' PHOSPHOADENOSINE 5' PHOSPHOSULFATE SYNTHETHASE 1 PAPS SYNTHETHASE 1 PAPSS 1 SULFURYLASE KINASE 1 SK1 SK 1 [INCLUDES: SULFATE ADENYLYLTRANSFERASE EC2.7.7.4 SULFATE ADENYLATE TRANSFERASE SAT ATP SULFURYLASE ; ADENYLYLSULFATE KINASE EC2.7.1	DIVERSE	105	80.6667
ENSANGT00000006403	AGAP008863-RA	CGMP DEPENDENT KINASE EC2.7.1.37 CGK	DIVERSE	105	65.6667
ENSANGT00000026995		ARSENITE RESISTANCE 2	DIVERSE	104.667	66.3333
ENSANGT00000032211	AGAP012415-RA	MPV 17/PMP22	DIVERSE	104.667	73
ENSANGT00000021122	AGAP011890-RA	MAP KINASE ACTIVATED KINASE 2 EC2.7.1.- MAPK ACTIVATED KINASE 2 MAPKAP KINASE 2 MAPKAPK 2	DIVERSE	104.333	81
ENSANGT00000013283	AGAP008572-RA	MUS MUSCULUS CDNA PRODUCT:	DIVERSE	104.333	82.6667
ENSANGT00000014370	AGAP010275-RA	MYOTUBULARIN	DIVERSE	104.333	88.6667
ENSANGT00000027321	AGAP003992-RA	NUCLEOLAR 6 NUCLEOLAR RNA ASSOCIATED NRAP;	DIVERSE	104.333	87
ENSANGT00000003767	AGAP004412-RA	PROBABLE DIPHTHINE SYNTHASE EC2.1.1.98 DIPHTHAMIDE BIOSYNTHESIS METHYLTRANSFERASE	DIVERSE	104.333	84.3333
ENSANGT00000010698	AGAP004769-RA	RAS	DIVERSE	104.333	70.3333
ENSANGT00000000887		ANTIGEN	DIVERSE	104.333	79.3333
ENSANGT00000003488	AGAP004745-RB	ATPGTPA,WWRsp5WWP,FF,ATPGTPA,WWRsp5WWP,FF	DIVERSE	104	79.6667
ENSANGT00000022545	AGAP012193-RA	NEDD8 CONJUGATING ENZYME UBC12 EC_6.3.2.- UBIQUITIN CONJUGATING ENZYME E2 M NEDD8 LIGASE NEDD8 CARRIER;	DIVERSE	104	77
ENSANGT00000002611	AGAP006629-RA	REGULATOR OF G SIGNALING	DIVERSE	104	76.6667
ENSANGT00000012577	AGAP010954-RA	TRISTETRAPROLINE TTP TIS11A TIS11 ZINC FINGER 36 ZFP 36	DIVERSE	104	65.6667
ENSANGT00000026330	AGAP007576-RA	COLON CANCER ASSOCIATED MIC1 MIC 1;	DIVERSE	103.667	76.6667
ENSANGT00000019200	AGAP008427-RA	HEPATOCELLULAR CARCINOMA ASSOCIATED ANTIGEN 66	DIVERSE	103.667	71
ENSANGT00000017640	AGAP003036-RA	SIN3 ASSOCIATED POLYPEPTIDE P18	DIVERSE	103.667	85.3333
ENSANGT00000018658	AGAP002883-RA	2OG-FeIIOXY	DIVERSE	103.667	95.3333
ENSANGT00000020831	AGAP001882-RA	LIVER RING FINGER	DIVERSE	103.333	63
ENSANGT00000011460	AGAP006580-RA	PARKIN	DIVERSE	103.333	52
ENSANGT00000012318	AGAP008776-RA	Ig-LIKE	DIVERSE	103.333	74.6667
ENSANGT00000024352		XANTHINE DEHYDROGENASE EC1.1.1.204 XD	DIVERSE	103.333	90.6667
ENSANGT00000006832	AGAP008181-RA	NLSBP	DIVERSE	103.333	60.3333
ENSANGT00000025084	AGAP010932-RA	NLSBP	DIVERSE	103	85
ENSANGT00000021958	AGAP008228-RA	DUAL SPECIFICITY PHOSPHATASE 13 EC3.1.3.48 EC3.1.3.- 16 TESTIS AND SKELETAL MUSCLE SPECIFIC DSP	DIVERSE	103	63.3333
ENSANGT00000030255		HIV 1 REV BINDING REV/REX ACTIVATION DOMAIN BINDING RELATED RAB R;	DIVERSE	103	75
ENSANGT00000015469		SULFOTRANSFERASE	DIVERSE	103	79
ENSANGT00000016104	AGAP004652-RA	ZINC FINGER	DIVERSE	103	74.3333
ENSANGT00000011881		SERINE PROTEASE INHIBITOR	DIVERSE	102.667	64.6667
ENSANGT00000019219	AGAP000627-RA	CASEIN KINASE I EC2.7.1.- CKI	DIVERSE	102.667	71
ENSANGT00000020028	AGAP012350-RA	ECHINODERM MICROTUBULE ASSOCIATED	DIVERSE	102.667	88.3333
ENSANGT00000019031	AGAP000660-RA	TATA ELEMENT MODULATORY FACTOR TMF	DIVERSE	102.667	79.6667
ENSANGT00000032057	AGAP007195-RA	HYP6.3 PRECURSOR;	DIVERSE	102.667	77.6667
ENSANGT00000021667	AGAP006890-RB	ADP RIBOSYLATION FACTOR	DIVERSE	102.333	81
ENSANGT00000020189	AGAP001888-RA	ALPHA 1 6 FUCOSYLTRANSFERASE EC2.4.1.68 GLYCOPROTEIN 6 ALPHA L FUCOSYLTRANSFERASE GDP FUCOSE GLYCOPROTEIN FUCOSYLTRANSFERASE GDP L FUC:N ACETYL BETA D GLUCOSAMINIDE ALPHA1 6 FUCOSYLTRANSFERASE ALPHA1 6FUCT FUCOSYLTRANSFERASE 8	DIVERSE	102.333	77.3333
ENSANGT00000009090	AGAP012244-RA	KINASE	DIVERSE	102.333	72
ENSANGT00000021419	AGAP000913-RA	LUNG SEVEN TRANSMEMBRANE RECEPTOR	DIVERSE	102.333	74.6667
ENSANGT00000018719	AGAP002898-RA	MALEYLACETOACETATE ISOMERASE EC5.2.1.2 MAAI GLUTATHIONE S TRANSFERASE ZETA 1 EC2.5.1.- 18 GSTZ1 1	DIVERSE	102.333	70.3333
ENSANGT00000023022		SUCCINYL COA LIGASE [ADP FORMING] BETA CHAIN MITOCHONDRIAL PRECURSOR EC6.2.1.5 SUCCINYL COA SYNTHETASE BETAA CHAIN SCS BETAA ATP SPECIFIC SUCCINYL COA SYNTHETASE BETA SUBUNIT	DIVERSE	102.333	74.6667
ENSANGT00000007795	AGAP002069-RA	TRANS PRENYLTRANSFERASE	DIVERSE	102.333	66
ENSANGT00000014656		TRYPTOPHANYL TRNA SYNTHETASE MITOCHONDRIAL PRECURSOR EC6.1.1.2 TRYPTOPHAN TRNA LIGASE TRPRS MT TRPRS	DIVERSE	102.333	68
ENSANGT00000022234	AGAP009650-RA	YEATS	DIVERSE	102.333	69.3333
ENSANGT00000027073	AGAP006245-RA	ZINC FINGER ZK686 4	DIVERSE	102.333	61.3333
ENSANGT00000020815	AGAP001867-RA	DUAL SPECIFICITY MITOGEN ACTIVATED KINASE KINASE EC_2.7.1.- MAP KINASE KINASE MAPKK ERK ACTIVATOR KINASE MAPK/ERK KINASE;	DIVERSE	102	67
ENSANGT00000007352	AGAP000579-RA	NIEMANN PICK C1 PRECURSOR	DIVERSE	102	67
ENSANGT00000025761	AGAP012921-RA	RECEPTOR	DIVERSE	102	62.3333
ENSANGT00000016297	AGAP010544-RA	MITOTIC CHECKPOINT BUB3	DIVERSE	101.667	72
ENSANGT00000000204		ANTIGEN	DIVERSE	101.333	69.6667
ENSANGT00000031391	AGAP006586-RA	EGFLIKE REGION	DIVERSE	101.333	71
ENSANGT00000015567	AGAP000337-RA	IFeIF4G,Upf2	DIVERSE	101.333	84.3333
ENSANGT00000022226	AGAP004938-RA	ZINC FINGER DHHC DOMAIN CONTAINING	DIVERSE	101.333	67
ENSANGT00000010220	AGAP009624-RA	CTP SYNTHASE EC6.3.4.2 UTP AMMONIA LIGASE CTP SYNTHETASE	DIVERSE	101	73.3333
ENSANGT00000029469	AGAP005164-RA	MEMBRALIN;	DIVERSE	101	70
ENSANGT00000022332	AGAP009961-RA	MITOGEN ACTIVATED KINASE KINASE KINASE KINASE EC2.7.1.37 MAPK/ERK KINASE KINASE KINASE MEK KINASE KINASE MEKKK KINASE	DIVERSE	101	65
ENSANGT00000020734	AGAP000439-RA	PTERIN 4 ALPHA CARBINOLAMINE DEHYDRATASE EC4.2.1.96 PHS 4 ALPHA HYDROXY TETRAHYDROPTERIN DEHYDRATASE PHENYLALANINE HYDROXYLASE STIMULATING PTERIN CARBINOLAMINE DEHYDRATASE PCD DIMERIZATION COFACTOR OF HEPATOCYTE NUCLEAR FACTOR 1 ALPHA DIMERIZATION COFACT	DIVERSE	101	80.3333
ENSANGT00000020493	AGAP003091-RA	STEROL CARRIER 2	DIVERSE	101	81
ENSANGT00000030729		THYROID HORMONE RECEPTOR ASSOCIATED 2 THYROID HORMONE RECEPTOR ASSOCIATED COMPLEX 240 KDA COMPONENT;	DIVERSE	101	66.6667
ENSANGT00000030434	AGAP012909-RA	SECRETION PROTEIN HLY D	DIVERSE	101	66
ENSANGT00000018270		CHCH	DIVERSE	100.667	70.3333
ENSANGT00000006506	AGAP008983-RA	GKAP	DIVERSE	100.667	67
ENSANGT00000018227		KINASE;	DIVERSE	100.667	65
ENSANGT00000009771	AGAP001326-RA	DNA BINDNG HORMNE	DIVERSE	100.333	73
ENSANGT00000011291	AGAP004147-RA	EXOCYST COMPLEX COMPONENT SEC10	DIVERSE	100.333	72
ENSANGT00000021033	AGAP006428-RA	Zn FINGER C2H2,	DIVERSE	100.333	71.3333
ENSANGT00000015950	AGAP003942-RA	SALIVARY SELENIUM BINDING	DIVERSE	100.333	69.3333
ENSANGT00000005643		PECANEX 1 PECANEX HOMOLOG	DIVERSE	100	77
ENSANGT00000026027		RUVB KDA TATA BOX BINDING INTERACTING KDA TBP INTERACTING PONTIN 52	DIVERSE	100	55.3333
ENSANGT00000025468	AGAP007240-RA	ENKURIN	DIVERSE	99.6667	97.3333
ENSANGT00000025894	AGAP010225-RA	ER LUMEN RETAINING RECEPTOR	DIVERSE	99.6667	73.6667
ENSANGT00000012964	AGAP008774-RA	HOMOLOG MITOCHONDRIAL PRECURSOR	DIVERSE	99.6667	85.3333
ENSANGT00000018642	AGAP009445-RA	PL6 PLACENTAL 6	DIVERSE	99.6667	82.6667
ENSANGT00000012621	AGAP006041-RA	RING FINGER 7	DIVERSE	99.6667	60.3333
ENSANGT00000010172	AGAP004063-RA	VITAMIN D3 RECEPTOR INTERACTING COMPLEX 36 KDA COMPONENT DRIP36 ACTIVATOR RECRUITED COFACTOR 36 KDA COMPONENT ARC36 TRAP/SMCC/PC2 SUBUNIT P36 SUBUNIT	DIVERSE	99.6667	70.6667
ENSANGT00000010894	AGAP002705-RA	ZINC FINGER	DIVERSE	99.6667	81
ENSANGT00000025689		ZINC FINGER, CCHC-type	DIVERSE	99.6667	90.6667
ENSANGT00000021542	AGAP007665-RA	HEMOLYMPH PRECURSOR	IMM	983.667	817.667
ENSANGT00000022427	AGAP004846-RB	SCAVENGER RECEPTOR CLASS B MEMBER; A-emp protein (Fragment). [Source:Uniprot/SPTREMBL;Acc:Q17011]	IMM	965.667	492.333
ENSANGT00000020175	AGAP011792-RA	CLIP A7	IMM	958.333	745.667
ENSANGT00000028668	AGAP003615-RA	TOLL INTERACTING	IMM	948	606
ENSANGT00000027140	AGAP011693-RA	CASPL1	IMM	914	377
ENSANGT00000024799	AGAP005246-RE	SRPN10	IMM	910.333	447.667
ENSANGT00000015624	AGAP011287-RA	GALE5	IMM	899.667	509
ENSANGT00000020166	AGAP011789-RA	CLIP A6	IMM	890	489.667
ENSANGT00000027477		PPO5	IMM	881.667	319.333
ENSANGT00000010951	AGAP007543-RA	TPX3	IMM	850	713
ENSANGT00000020450	AGAP003095-RA	YELLOW PRECURSOR;	IMM	836	765.667
ENSANGT00000021166	AGAP005335-RA	CTYPE LECTIN	IMM	835.333	497.667
ENSANGT00000026500	AGAP005552-RB	PEPTIDOGLYCAN RECOGNITION; peptidoglycan recognition protein long class [Source:Anopheles_symbol;Acc:PGRPLD]	IMM	790	414.333
ENSANGT00000011890	AGAP003625-RA	CTL8	IMM	785	682.667
ENSANGT00000020262	AGAP011791-RA	CLIP A1	IMM	779.333	697.667
ENSANGT00000010951	AGAP007543-RA	PEROXIREDOXIN E	IMM	753.333	652
ENSANGT00000010545	AGAP009212-RA	SRPN6	IMM	699.667	218.667
ENSANGT00000016680	AGAP003139-RA	SRPN9	IMM	688	669.333
ENSANGT00000008963	AGAP012387-RA	TOLL6	IMM	678	378
ENSANGT00000004013	AGAP009428-RA	ANKYRIN	IMM	671.667	414.667
ENSANGT00000027185	AGAP004920-RA	CASPASE PRECURSOR	IMM	659.667	356.333
ENSANGT00000016460	AGAP012000-RA	FIBRINOGEN ALPHA/BETA/GAMMA chain	IMM	651.333	279
ENSANGT00000024073	AGAP001004-RA	TOLL PRECURSOR;	IMM	624.333	368.333
ENSANGT00000028194	AGAP008366-RA	TEP2	IMM	594.667	492.667
ENSANGT00000012288	AGAP010133-RA	SCRBQ2	IMM	585	441.333
ENSANGT00000026193	AGAP007031-RA	FBN	IMM	566	246.333
ENSANGT00000018041		TOLL PRECURSOR;	IMM	561	262
ENSANGT00000006629	AGAP008407-RA	TEP13	IMM	548	194.667
ENSANGT00000021812	AGAP006911-RA	SERPIN INHIBITOR;	IMM	541	680
ENSANGT00000012204	AGAP010197-RA	F BOX/SPRY DOMAIN 1;	IMM	527	220.333
ENSANGT00000010233	AGAP007813-RA	ANKYRIN	IMM	517	455.333
ENSANGT00000017960	AGAP011326-RA	BACULOVIRAL IAP REPEAT CONTAINING INHIBITOR OF APOPTOSIS IAP; inhibitor of apoptosis protein [Source:Anopheles_symbol;Acc:IAP2]	IMM	513.667	332
ENSANGT00000032524	AGAP004921-RA AGAP004922-RA	CASPASE PRECURSOR EC_3.4.22.- CASP [CONTAINS: CASPASE CASPASE; caspase short class [Source:Anopheles_symbol;Acc:CASPS11]	IMM	509	424.667
ENSANGT00000015624	AGAP011287-RA	GALECTIN	IMM	506.333	395
ENSANGT00000031819	AGAP004674-RA	PHENOLOXIDASE INHIBITOR	IMM	501.667	420.667
ENSANGT00000015116	AGAP007020-RA	PEROXIREDOXIN 6	IMM	497.333	396
ENSANGT00000015833	AGAP005246-RA	SRPN10	IMM	477	419
ENSANGT00000004662	AGAP009670-RB	SRPN4B	IMM	469.667	315.667
ENSANGT00000014131	AGAP005888-RA	KININOGEN	IMM	468.333	323
ENSANGT00000032493	AGAP006430-RB	C-TYPE LECTIN	IMM	465	298.667
ENSANGT00000021367	AGAP004920-RA	CASPS6	IMM	463.667	305.333
ENSANGT00000026702	AGAP006974-RA	TOLL9	IMM	446	254.333
ENSANGT00000017035	AGAP002798-RA	GNBPB2	IMM	443.667	317.667
ENSANGT00000032163	AGAP012945-RA	CASPASE PRECURSOR	IMM	436	225.333
ENSANGT00000021365	AGAP004921-RA	CASPS5	IMM	431.333	230.333
ENSANGT00000008319	AGAP011186-RA	TOLL11	IMM	431.333	342
ENSANGT00000010014	AGAP007938-RA	NUCLEAR FACTOR NF KAPPA B SUBUNIT; cactus [Source:Anopheles_symbol;Acc:CACT]	IMM	428.333	363.333
ENSANGT00000013471	AGAP004318-RA	SERINE PROTEASE SNAKE PRECURSOR EC_3.4.21.-; Serine protease 18D. [Source:Uniprot/SPTREMBL;Acc:Q9Y1K5]	IMM	426.667	372
ENSANGT00000018360	AGAP001947-RA	ANKYRIN	IMM	422.667	215
ENSANGT00000025727	AGAP011780-RA	CLIP A4	IMM	418	395.333
ENSANGT00000022348	AGAP010017-RA	TNF RECEPTOR ASSOCIATED FACTOR	IMM	410.333	235.667
ENSANGT00000025996	AGAP004632-RA	DEFENSIN	IMM	407	336.667
ENSANGT00000021822	AGAP005693-RA	LRR	IMM	406.333	237.667
ENSANGT00000021796	AGAP005625-RA	SP22D FRAGMENT	IMM	397.667	315.333
ENSANGT00000019727	AGAP008368-RB	TEP14	IMM	390.667	372.333
ENSANGT00000017960	AGAP011326-RA	BACULOVIRAL IAP REPEAT CONTAINING INHIBITOR OF APOPTOSIS IAP	IMM	389.333	242
ENSANGT00000016692	AGAP008844-RA	GALECTIN	IMM	385.333	362
ENSANGT00000010507	AGAP009221-RA	SRPN5	IMM	384.333	182
ENSANGT00000021380	AGAP000806-RA	FIBRINOGEN ALPHA/BETA/GAMMA chain	IMM	383	293.667
ENSANGT00000013779	AGAP006327-RA	FIBRINOGEN ALPHA/BETA/GAMMA chain	IMM	373	279
ENSANGT00000029002	AGAP005203-RD	PEPTIDOGLYCAN RECOGNITION; peptidoglycan recognition protein long class [Source:Anopheles_symbol;Acc:PGRPLC1]	IMM	368	208.333
ENSANGT00000031728	AGAP000880-RA	SUPPRESSOR OF CYTOKINE SIGNALING 6 SOCS 6 SUPPRESSOR OF CYTOKINE SIGNALING 4 SOCS 4 CYTOKINE INDUCIBLE SH2 4 CIS 4;	IMM	362	376.667
ENSANGT00000010961	AGAP006631-RA	SCRASP2	IMM	361	178.667
ENSANGT00000008707	AGAP011952-RA	CASPS3	IMM	360	349
ENSANGT00000004662	AGAP009670-RB	SERINE PROTEASE INHIBITOR	IMM	355.667	335
ENSANGT00000020443	AGAP006430-RA	C-TYPE LECTIN	IMM	353	224
ENSANGT00000031728	AGAP000880-RA	SUPPRESSOR OF CYTOKINE SIGNALING 6 SOCS 6 SUPPRESSOR OF CYTOKINE SIGNALING 4 SOCS 4 CYTOKINE INDUCIBLE SH2 4 CIS 4;	IMM	352.333	340
ENSANGT00000017017	AGAP002799-RA	BETA 1 3 GLUCAN BINDING PRECURSOR BGBP BETA 1 3 GLUCAN RECOGNITION BETAGRP; gram negative binding protein subgroup b [Source:Anopheles_symbol;Acc:GNBPB2]	IMM	350.333	218.333
ENSANGT00000016283	AGAP010816-RA	TEP3	IMM	349.667	125
ENSANGT00000002593	AGAP006608-RB	SOCS PROTEIN	IMM	349	322.667
ENSANGT00000023114	AGAP012938-RA	SERPIN INHIBITOR;	IMM	348.667	231.667
ENSANGT00000018685	AGAP003373-RA	SCAVENGER RECEPTOR CLASS B MEMBER; scavenger receptor class b [Source:Anopheles_symbol;Acc:SCRB13]	IMM	345.667	187
ENSANGT00000026417	AGAP002813-RB	SERINE PROTEASE CLIPD6	IMM	343.667	170.667
ENSANGT00000022235	AGAP004934-RA	GALECTIN	IMM	339.333	311.667
ENSANGT00000015392	AGAP011951-RA	CASPS4	IMM	339	161.667
ENSANGT00000015116	AGAP007020-RA	TPX5	IMM	333.667	301.667
ENSANGT00000010441	AGAP005205-RD	PGRPLA1	IMM	330.333	217
ENSANGT00000018654	AGAP010083-RA	DOME	IMM	324.333	238.333
ENSANGT00000011101	AGAP009515-RA	NUCLEAR FACTOR NF KAPPA B SUBUNIT; Immune factor (Fragment). [Source:Uniprot/SPTREMBL;Acc:Q17028]	IMM	323	140.333
ENSANGT00000010014	AGAP007938-RA	CACT	IMM	320.667	217.667
ENSANGT00000016188	AGAP002811-RA	SERINE PROTEASE CLIPD4	IMM	317	172
ENSANGT00000017790	AGAP000880-RA	SUPPRESSOR OF CYTOKINE SIGNALING 4 SOCS 4 CYTOKINE INDUCIBLE SH2 4 CIS 4	IMM	312.667	312.333
ENSANGT00000021521	AGAP007692-RA	SERPIN	IMM	309	193.333
ENSANGT00000021278	AGAP010814-RA	ALPHA 2 MACROGLOBULIN PRECURSOR ALPHA 2 M; thioester-containing protein [Source:Anopheles_symbol;Acc:TEP17]	IMM	307.333	262.667
ENSANGT00000023836	AGAP003246-RA	SERINE PROTEASE	IMM	306	381
ENSANGT00000032380	AGAP004549-RA	YELLOW PRECURSOR;	IMM	306	163
ENSANGT00000020252	AGAP011790-RB	CLIP A2	IMM	302	281
ENSANGT00000026702	AGAP006974-RA	TOLL RECEPTOR PRECURSOR; TOLL9 (Fragment). [Source:Uniprot/SPTREMBL;Acc:Q6VFB5]	IMM	298.333	214.667
ENSANGT00000011311		LRR	IMM	296.333	277.667
ENSANGT00000006257	AGAP002243-RA	ANKYRIN	IMM	291.333	175.667
ENSANGT00000024710		SERPIN	IMM	289.667	167.333
ENSANGT00000010921	AGAP007552-RA	LRR	IMM	286	326.333
ENSANGT00000023912	AGAP006420-RA	ALLRGNV5/TPX1,V5ALLERGEN	IMM	280.333	225.667
ENSANGT00000021278	AGAP010814-RA	TEP5	IMM	274	112
ENSANGT00000024786	AGAP005246-RC	INHIBITOR	IMM	273.667	221.667
ENSANGT00000026702	AGAP006974-RA	TOLL RECEPTOR PRECURSOR 9;	IMM	271.667	212
ENSANGT00000018654	AGAP010083-RA	FIBRINECTIN TYPE III	IMM	267	168.667
ENSANGT00000024786	AGAP005246-RC	INHIBITOR; SRPN10	IMM	265.333	212.667
ENSANGT00000032541	AGAP011790-RA	PEPTIDASE S1 AND S6	IMM	262	257.667
ENSANGT00000009997	AGAP000396-RA	PEROXIREDOXIN EC_1.11.1.15 THIOREDOXIN PEROXIDASE THIOREDOXIN DEPENDENT PEROXIDE REDUCTASE; Thioredoxin-dependent peroxidase (Fragment). [Source:Uniprot/SPTREMBL;Acc:Q5XNS2]	IMM	259.333	209.333
ENSANGT00000029092	AGAP000871-RA	CTL1 1	IMM	259	141.333
ENSANGT00000008502	AGAP001726-RA	ORPHAN NUCLEAR RECEPTOR, NOR1 TYPE RA	IMM	257.333	146.667
ENSANGT00000014433	AGAP010280-RA	YELLOW PRECURSOR;	IMM	254.333	236.333
ENSANGT00000022659	AGAP004549-RA	ROYALJELLY DCE LIKE	IMM	248.667	220.667
ENSANGT00000015763	AGAP009839-RA	CECROPIN,	IMM	246.667	200
ENSANGT00000018118	AGAP010818-RA	TEP10	IMM	245.667	260.667
ENSANGT00000017591		LRR,	IMM	238.667	144
ENSANGT00000016752	AGAP009166-RA	IKK1	IMM	237	176.333
ENSANGT00000018120	AGAP010831-RA	ALPHA 2 MACROGLOBULIN PRECURSOR ALPHA 2 M; thioester-containing protein [Source:Anopheles_symbol;Acc:TEP8]	IMM	236.667	245
ENSANGT00000010670	AGAP004806-RA	LECTIN	IMM	235.667	184.667
ENSANGT00000010441	AGAP005205-RD	PEPTIDOGLYCAN RECOGNITION; peptidoglycan recognition protein long class [Source:Anopheles_symbol;Acc:PGRPLA]	IMM	235.667	294.333
ENSANGT00000020471	AGAP006418-RA	ALLERGEN V5/Tpx1	IMM	231.667	336.333
ENSANGT00000022677	AGAP004977-RA	PROPENOLOXIDASE PRECURSOR	IMM	228.333	191.667
ENSANGT00000014884	AGAP000341-RA	GALECTIN	IMM	228	117.667
ENSANGT00000013494	AGAP006473-RA	FAS ASSOCIATED FACTOR 1 FAF1;	IMM	226.667	111.667
ENSANGT00000031945	AGAP001376-RA	SRPN17	IMM	226.667	133
ENSANGT00000016637	AGAP010669-RA	TOLL5B	IMM	225.667	121.667
ENSANGT00000015749	AGAP005252-RA	MYD 88 RECEPTOR PROTEIN	IMM	224	139
ENSANGT00000032465	AGAP009515-RA	NUCLEAR FACTOR NF KAPPA B SUBUNIT; Immune factor (Fragment). [Source:Uniprot/SPTREMBL;Acc:Q17028]	IMM	224	146.333
ENSANGT00000028546	AGAP007293-RA	BACULOVIRAL IAP REPEAT CONTAINING INHIBITOR OF APOPTOSIS IAP;	IMM	222.333	125.333
ENSANGT00000011313	AGAP006645-RA	LRR	IMM	221.667	125.667
ENSANGT00000014371	AGAP009775-RA	LRR, TOLL FAMILY	IMM	220	105.667
ENSANGT00000008707	AGAP011952-RA	CASPS3	IMM	215	165.333
ENSANGT00000016692	AGAP008844-RA	GALECTIN	IMM	214.333	225.667
ENSANGT00000002593	AGAP006608-RB	SOCS PROTEIN	IMM	212	118.667
ENSANGT00000020299	AGAP003097-RA	ROYALJELLY DCE LIKE	IMM	212	139.667
ENSANGT00000020443	AGAP006430-RA	CTLG A2	IMM	209.667	127.333
ENSANGT00000012234	AGAP010193-RA	LECTIN C	IMM	208.333	206.667
ENSANGT00000021282	AGAP010815-RA	ALPHA 2 MACROGLOBULIN PRECURSOR ALPHA 2 M; Thioester-containing protein I. [Source:Uniprot/SPTREMBL;Acc:Q9GYW4]	IMM	207.667	179.667
ENSANGT00000019522	AGAP008364-RA	TEP15	IMM	207.667	152.667
ENSANGT00000010951	AGAP007543-RA	THIOREDOXIN PEROXIDASE THIOREDOXIN DEPENDENT PEROXIDE REDUCTASE	IMM	207.333	132.333
ENSANGT00000020573	AGAP010531-RA	FBN	IMM	205	163.667
ENSANGT00000020166	AGAP011789-RA	GLUTELIN	IMM	204.667	146
ENSANGT00000019552	AGAP008360-RA	SPZ3	IMM	202.333	126
ENSANGT00000029327	AGAP001726-RA	ANK	IMM	200.333	123
ENSANGT00000018112	AGAP010826-RA	CASP 13	IMM	199	115
ENSANGT00000016781	AGAP009205-RA	ANKYRIN	IMM	197	163.667
ENSANGT00000021320	AGAP003714-RA	PEROXIDASE PRECURSOR	IMM	196.333	115.333
ENSANGT00000010441	AGAP005205-RD	PEPTIDOGLYCAN RECOGNITION; peptidoglycan recognition protein long class [Source:Anopheles_symbol;Acc:PGRPLA]	IMM	196	149
ENSANGT00000031364	AGAP007293-RA	BACULOVIRAL IAP REPEAT CONTAINING INHIBITOR OF APOPTOSIS IAP;	IMM	195	98.6667
ENSANGT00000020443	AGAP006430-RA	C-TYPE LECTIN	IMM	192.333	172.333
ENSANGT00000010507	AGAP009221-RA	SRPN 5	IMM	192	194
ENSANGT00000012234	AGAP010193-RA	CTLGA3	IMM	192	168.333
ENSANGT00000013972	AGAP004248-RA	PHOSPHOLIPID HYDROPEROXIDE GLUTATHIONE PEROXIDASE EC1.11.1.12 GPX 4	IMM	189.667	108.667
ENSANGT00000011434	AGAP004810-RA	CTL	IMM	189	164
ENSANGT00000023726	AGAP003250-RA	PRECURSOR; SP14D1	IMM	188.667	148.667
ENSANGT00000016925	AGAP001375-RA	SRPN 12	IMM	188.333	95.3333
ENSANGT00000022610	AGAP009184-RA	FIBRINOGEN ALPHA/BETA/GAMMA chain	IMM	187.333	176.333
ENSANGT00000017035	AGAP002798-RA	BETA 1 3 GLUCAN BINDING PRECURSOR BGBP BETA 1 3 GLUCAN RECOGNITION BETAGRP; gram negative binding protein subgroup b [Source:Anopheles_symbol;Acc:GNBPB3]	IMM	186.667	132
ENSANGT00000011456	AGAP004981-RA	PROPHENOLOXIDASE PRECURSOR	IMM	183	111.667
ENSANGT00000012358	AGAP008785-RA	LEUCINE RICH REPEAT 2	IMM	183	165.667
ENSANGT00000011564	AGAP001554-RA	FIBRINOGEN ALPHA/BETA/GAMMA chain	IMM	182.333	122.333
ENSANGT00000016283	AGAP010816-RA	ALPHA 2 MACROGLOBULIN PRECURSOR ALPHA 2 M; thioester-containing protein [Source:Anopheles_symbol;Acc:TEP3]	IMM	180	90
ENSANGT00000009017	AGAP012317-RA	LEUCINE RICH REPEATS NEURONAL 3 PRECURSOR NEURONAL LEUCINE RICH REPEAT 3 NLRR 3;	IMM	179.667	127.333
ENSANGT00000016692	AGAP008844-RA	GALE1	IMM	177.333	138
ENSANGT00000030371	AGAP010675-RA	LRR	IMM	173	116.667
ENSANGT00000022867	AGAP005848-RA	FIBRINOGEN ALPHA/BETA/GAMMA chain	IMM	172	101.333
ENSANGT00000029486		FBN	IMM	171.667	116.667
ENSANGT00000021903	AGAP008179-RA	SCAVENGER RECEPTOR CLASS B MEMBER; scavenger receptor class b croquemort type [Source:Anopheles_symbol;Acc:SCRBQ3]	IMM	169.333	108.333
ENSANGT00000020324	AGAP003058-RA	SERINE PROTEASE 14A	IMM	166.667	172.333
ENSANGT00000013584	AGAP003251-RA	SERINE PROTEASE CLIPB1	IMM	165.667	141.333
ENSANGT00000022677	AGAP004977-RA	PROPHENOLOXIDASE PRECURSOR	IMM	165.333	244
ENSANGT00000020166	AGAP011789-RA	GLUTELIN	IMM	164	85
ENSANGT00000014517	AGAP006993-RA	LEUCINE RICH REPEAT 2	IMM	163.667	126
ENSANGT00000002175	AGAP012616-RA	PROPHENOLOXIDASE PRECURSOR	IMM	163	175
ENSANGT00000032560	AGAP010347-RB	SUPEROXIDE DISMUTASE [CU ZN] EC_1.15.1.1; SOD3B (Fragment). [Source:Uniprot/SPTREMBL;Acc:Q5XNS3]	IMM	162.667	111
ENSANGT00000025969	AGAP009213-RA	SRPN16	IMM	162.667	98
ENSANGT00000031728	AGAP000880-RA	SUPPRESSOR OF CYTOKINE SIGNALING 6 SOCS 6 SUPPRESSOR OF CYTOKINE SIGNALING 4 SOCS 4 CYTOKINE INDUCIBLE SH2 4 CIS 4;	IMM	162.333	141
ENSANGT00000021903	AGAP008179-RA	SCAVENGER RECEPTOR CLASS B MEMBER 1 SRB1 SR BI	IMM	160.667	89
ENSANGT00000010740	AGAP004978-RA	PROPHENOLOXIDASE PRECURSOR	IMM	158.333	97
ENSANGT00000013424	AGAP004324-RA	YELLOW PRECURSOR;	IMM	158.333	88.3333
ENSANGT00000025574	AGAP001197-RA	GALECTIN	IMM	157.667	107.667
ENSANGT00000016808	AGAP001377-RA	SERINE PROTEASE INHIBITOR	IMM	157.333	147
ENSANGT00000015624	AGAP011287-RA	LECTIN	IMM	157.333	121.333
ENSANGT00000015898	AGAP005716-RA	SCAVENGER RECEPTOR CLASS B MEMBER 1 SRB1 SR BI	IMM	155.333	154.333
ENSANGT00000015204	AGAP011974-RA	SCRC1	IMM	153.667	139.333
ENSANGT00000016795	AGAP010657-RA	CRYSTALLIN	IMM	152.333	97
ENSANGT00000011434	AGAP004810-RA	A16 PRECURSOR;	IMM	151.667	132.667
ENSANGT00000020316	AGAP006743-RA	FBN	IMM	149.667	112
ENSANGT00000024073	AGAP001004-RA	IAP2	IMM	149	113.667
ENSANGT00000021949	AGAP000376-RA	TRANSFERRIN PRECURSOR	IMM	148	123.333
ENSANGT00000002175	AGAP012616-RA	PPO5	IMM	147.333	170.333
ENSANGT00000010323	AGAP005203-RB	PEPTIDOGLYCAN RECOGNITION	IMM	146.667	84.3333
ENSANGT00000032380	AGAP004549-RA	YELLOW PRECURSOR;	IMM	145.333	180.333
ENSANGT00000005229	AGAP009087-RA	LRR	IMM	144.667	103
ENSANGT00000020175	AGAP011792-RA	CHYMOTRYPSIN, PRION	IMM	143.333	77.3333
ENSANGT00000021533	AGAP007632-RA	LRR	IMM	143	103.333
ENSANGT00000012915	AGAP012666-RA	CTL	IMM	142.333	84.6667
ENSANGT00000028711	AGAP011287-RA,	LECTIN	IMM	141	99.6667
ENSANGT00000031957	AGAP001127-RA	LRR	IMM	141	108.667
ENSANGT00000020299	AGAP003097-RA	YELLOW PRECURSOR;	IMM	139.333	84.6667
ENSANGT00000020252	AGAP011790-RB	CHYMOTRYPSIN	IMM	137.667	122
ENSANGT00000014959	AGAP011503-RA	LRR	IMM	137	150.667
ENSANGT00000013424	AGAP004324-RA	YELLOW PRECURSOR;	IMM	136.667	120.667
ENSANGT00000021298	AGAP004904-RA	CATALASE EC1.11.1.6	IMM	136.333	91.6667
ENSANGT00000010275	AGAP002738-RA	SCAVENGER RECEPTOR CLASS B MEMBER 1 SRB1 SR BI	IMM	136	113
ENSANGT00000021282	AGAP010815-RA	TEP16	IMM	135	107.333
ENSANGT00000012643	AGAP004845-RB	SCAVENGER RECEPTOR CLASS B MEMBER; scavenger receptor class b [Source:Anopheles_symbol;Acc:SCRB8]	IMM	132	84
ENSANGT00000008943	AGAP012409-RA	BETA 1 3 GLUCAN BINDING PRECURSOR BGBP BETA 1 3 GLUCAN RECOGNITION BETAGRP; gram negative binding protein subgroup a [Source:Anopheles_symbol;Acc:GNBPA2]	IMM	131.667	91.6667
ENSANGT00000014905	AGAP011472-RA	LRR	IMM	131.667	85.6667
ENSANGT00000007635	AGAP007041-RA	FIBRINOGEN ALPHA/BETA/GAMMA chain	IMM	130	84
ENSANGT00000029396	AGAP009556-RA	FIBRINOGEN ALPHA/BETA/GAMMA chain	IMM	128.667	93
ENSANGT00000025574	AGAP001197-RA	GALECTIN	IMM	128.333	59
ENSANGT00000014938	AGAP002422-RA	SERINE PROTEASE.	IMM	127.333	120.667
ENSANGT00000018505	AGAP010734-RA	HPX1	IMM	127.333	115.667
ENSANGT00000016907	AGAP002851-RA	EPIDIDYMAL SECRETORY E1 PRECURSOR NIEMANN PICK TYPE C2 HOMOLOG;	IMM	126.333	77
ENSANGT00000015250	AGAP009316-RA	CTL10	IMM	126.333	84.3333
ENSANGT00000010840	AGAP004807-RA	GALE 7	IMM	125	88.6667
ENSANGT00000032560	AGAP010347-RB	SUPEROXIDE DISMUTASE [CU ZN] EC_1.15.1.1; SOD3B (Fragment). [Source:Uniprot/SPTREMBL;Acc:Q5XNS3]	IMM	125	87
ENSANGT00000004718	AGAP000054-RA	LRR2	IMM	124.667	98
ENSANGT00000026803	AGAP012385-RA	TOLL PRECURSOR	IMM	124	81.3333
ENSANGT00000008282	AGAP011239-RA	FIBRINOGEN ALPHA/BETA/GAMMA chain	IMM	122.667	77
ENSANGT00000012402	AGAP010899-RA	HPX9	IMM	121.667	71.3333
ENSANGT00000014508	AGAP007033-RA	LRR	IMM	121.333	82.3333
ENSANGT00000008156	AGAP000099-RA	SIGNAL TRANSDUCER AND ACTIVATOR OF TRANSCRIPTION; signal transducer and activator of transcription [Source:Anopheles_symbol;Acc:STAT2]	IMM	121	88.6667
ENSANGT00000015824	AGAP005234-RA	SUPEROXIDE DISMUTASE [CU ZN] EC_1.15.1.1; Superoxide dismutase 2. [Source:Uniprot/SPTREMBL;Acc:Q6QVQ5]	IMM	120.333	96.6667
ENSANGT00000012978	AGAP006343-RA	PEPTIDOGLYCAN RECOGNITION	IMM	119	65
ENSANGT00000015619	AGAP012037-RA	PEPTIDASE S1 AND S6,	IMM	118.333	95.6667
ENSANGT00000029396	AGAP009556-RA	FIBRINOGEN ALPHA/BETA/GAMMA chain	IMM	118	69.3333
ENSANGT00000012279	AGAP010196-RA	CTLGA1	IMM	118	114.333
ENSANGT00000012305	AGAP010132-RA	SCAVENGER RECEPTOR CLASS B MEMBER; scavenger receptor class b croquemort type [Source:Anopheles_symbol;Acc:SCRBQ1]	IMM	117	112.667
ENSANGT00000008317	AGAP011187-RA	TOLL10	IMM	115.333	72.6667
ENSANGT00000015118	AGAP009832-RA	CASPASE PRECURSOR EC_3.4.22.- CASP [CONTAINS: CASPASE CASPASE; caspase short class [Source:Anopheles_symbol;Acc:CASPS8]	IMM	114.667	85
ENSANGT00000011250	AGAP004135-RA	ROYALJELLY DCE LIKE	IMM	114.667	74.3333
ENSANGT00000029343	AGAP008835-RA	SERINE PROTEASE SNAKE PRECURSOR EC_3.4.21.-; clip-domain serine protease subfamily c [Source:Anopheles_symbol;Acc:CLIPC1]	IMM	114.667	93.3333
ENSANGT00000012643	AGAP004845-RB	SCAVENGER RECEPTOR CLASS B MEMBER 1 SRB1 SR BI	IMM	114.333	83.3333
ENSANGT00000015904	AGAP005717-RA	LYSOZYME C EC3.2.1.17 1 4 BETA N ACETYLMURAMIDASE C	IMM	114	72.6667
ENSANGT00000008707	AGAP011952-RA	CASPASE PRECURSOR EC_3.4.22.- CASP [CONTAINS: CASPASE CASPASE; caspase short class [Source:Anopheles_symbol;Acc:CASPS3]	IMM	113.667	85
ENSANGT00000031945	AGAP001376-RA	SERPIN	IMM	113.667	83
ENSANGT00000018302	AGAP005620-RA	ATTACIN	IMM	112.667	86.6667
ENSANGT00000026467	AGAP002911-RA	CTLMA9	IMM	112.667	89
ENSANGT00000022235	AGAP004934-RA	GALE3	IMM	112.667	98
ENSANGT00000009016	AGAP012326-RA	TOLL7	IMM	112.333	81
ENSANGT00000019173	AGAP008420-RA	IAP5	IMM	112	76.6667
ENSANGT00000016808	AGAP001377-RA	SRPN 11	IMM	111.667	77.6667
ENSANGT00000012513	AGAP010899-RA	PEROXIDASE PRECURSOR 6	IMM	111.667	87.3333
ENSANGT00000029711	AGAP007691-RA	SERPIN	IMM	111.333	100.333
ENSANGT00000018117	AGAP010819-RA	CASPS9	IMM	111	84
ENSANGT00000017928	AGAP007407-RA	CTLM A4	IMM	110.667	65.6667
ENSANGT00000011858	AGAP003615-RA	TOLL INTERACTING	IMM	110.333	68.3333
ENSANGT00000011248	AGAP011197-RA	FBN	IMM	110.333	83.6667
ENSANGT00000020648	AGAP006258-RA	PPO2	IMM	109.333	81
ENSANGT00000030361		FIBRINOGEN ALPHA/BETA/GAMMA chain	IMM	108.667	109.667
ENSANGT00000009540	AGAP007294-RA	BACULOVIRAL IAP REPEAT CONTAINING INHIBITOR OF APOPTOSIS IAP; inhibitor of apoptosis protein [Source:Anopheles_symbol;Acc:IAP1]	IMM	107.333	71.3333
ENSANGT00000010695	AGAP004754-RA	CASPASE PRECURSOR	IMM	107.333	89.3333
ENSANGT00000032465	AGAP009515-RA	NUCLEAR FACTOR NF KAPPA B SUBUNIT; Immune factor (Fragment). [Source:Uniprot/SPTREMBL;Acc:Q17028]	IMM	107	76.6667
ENSANGT00000015291	AGAP011969-RA	LRR	IMM	107	66.6667
ENSANGT00000010854	AGAP004996-RA	FIBRINOGEN ALPHA/BETA/GAMMA chain	IMM	106	67
ENSANGT00000017320	AGAP000536-RA	PEPTIDOGLYCAN RECOGNITION; peptidoglycan recognition protein short class [Source:Anopheles_symbol;Acc:PGRPS1]	IMM	105.667	86.3333
ENSANGT00000020547	AGAP006267-RA	C-TYPE LECTIN	IMM	105.333	66.3333
ENSANGT00000032510	AGAP005625-RA AGAP005625-RB	SP22D FRAGMENT;	IMM	105.333	78
ENSANGT00000004662	AGAP009670-RB	SRPN4	IMM	105.333	80.6667
ENSANGT00000012279	AGAP010196-RA	CTL	IMM	105	74
ENSANGT00000011252		FBN	IMM	104.667	87.3333
ENSANGT00000015815	AGAP009844-RA	SERINE PROTEASE CLIPB15	IMM	104.333	61.3333
ENSANGT00000020281	AGAP010772-RA	FIBRINOGEN ALPHA/BETA/GAMMA chain	IMM	104.333	71
ENSANGT00000010508	AGAP008109-RA	V5 ALLERGEN	IMM	104	73
ENSANGT00000030512		BACULOVIRAL IAP REPEAT CONTAINING INHIBITOR OF APOPTOSIS IAP;	IMM	103.667	79.6667
ENSANGT00000028469	AGAP000999-RA	TOLL PRECURSOR;	IMM	103.667	75.3333
ENSANGT00000032465	AGAP009515-RA	NUCLEAR FACTOR NF KAPPA B SUBUNIT; Immune factor (Fragment). [Source:Uniprot/SPTREMBL;Acc:Q17028]	IMM	103	67.6667
ENSANGT00000029613		FBN	IMM	103	66.3333
ENSANGT00000010323	AGAP005203-RB	PEPTIDOGLYCAN RECOGNITION; peptidoglycan recognition protein long class [Source:Anopheles_symbol;Acc:PGRPLC1]	IMM	102.333	63
ENSANGT00000010275	AGAP002738-RA	SCRB5	IMM	102	77.6667
ENSANGT00000015392	AGAP011951-RA	CASPASE PRECURSOR EC_3.4.22.- CASP [CONTAINS: CASPASE CASPASE; caspase short class [Source:Anopheles_symbol;Acc:CASPS4]	IMM	101.333	75.3333
ENSANGT00000021503	AGAP009143-RA	SCRAC1	IMM	101.333	54.6667
ENSANGT00000010275	AGAP002738-RA	SCAVENGER RECEPTOR CLASS B MEMBER; scavenger receptor class b [Source:Anopheles_symbol;Acc:SCRB5]	IMM	101	77
ENSANGT00000010733	AGAP007549-RA	ROYALJELLY DCE LIKE	IMM	100.333	60
ENSANGT00000005974	AGAP006228-RA	ESTERASE	MET/ENZ	953.667	753.333
ENSANGT00000018337	AGAP007378-RB	LAMBDA CRYSTALLIN	MET/ENZ	952.667	920
ENSANGT00000020828	AGAP001884-RA	FUMARATE HYDRATASE MITOCHONDRIAL EC4.2.1.2 FUMARASE	MET/ENZ	934.667	946.667
ENSANGT00000008628	AGAP012053-RA	TREHALASE PRECURSOR EC3.2.1.28 ALPHA ALPHA TREHALASE ALPHA ALPHA TREHALOSE GLUCOHYDROLASE	MET/ENZ	906.667	691.667
ENSANGT00000018537		UDP GLUCURONOSYLTRANSFERASE 1 PRECURSOR MICROSOMAL EC2.4.1.17 UDPGT UGT1 UGT1	MET/ENZ	878	1272.67
ENSANGT00000011928	AGAP000725-RA	ARYL HYDROCARBON INTERACTING 1	MET/ENZ	876	494
ENSANGT00000013899	AGAP008881-RA	SELENOPROTEIN I	MET/ENZ	871.333	381.333
ENSANGT00000010992	AGAP003516-RA	NITRILASE AND FRAGILE HISTIDINE TRIAD FUSION NITFHIT [INCLUDES: BIS 5' ADENOSYL TRIPHOSPHATASE EC_3.6.1.29 DIADENOSINE 5' 5''' P1 P3 TRIPHOSPHATE HYDROLASE DINUCLEOSIDETRIPHOSPHATASE AP3A HYDROLASE AP3AASE ; NITRILASE;	MET/ENZ	870.667	664
ENSANGT00000017298	AGAP000560-RA	PEPTIDASE M14	MET/ENZ	819.333	826.667
ENSANGT00000019325	AGAP008822-RA	FK506 BINDING PRECURSOR EC5.2.1.8 PEPTIDYL PROLYL CIS TRANS ISOMERASE PPIASE ROTAMASE	MET/ENZ	814.667	512
ENSANGT00000013194	AGAP009945-RA	DIMERIC DIHYDRODIOL DEHYDROGENASE EC1.3.1.20	MET/ENZ	796.333	681
ENSANGT00000015021	AGAP003415-RA	THIOREDOXIN 2 PKC INTERACTING COUSIN OF THIOREDOXIN PKC THETA INTERACTING	MET/ENZ	764	662
ENSANGT00000003832	AGAP003482-RA	LUCIFERIN 4 MONOOXYGENASE EC1.13.12.7 LUCIFERASE	MET/ENZ	757.667	291
ENSANGT00000014464	AGAP003331-RA	HRDROLASE	MET/ENZ	746.333	309.333
ENSANGT00000010113	AGAP007941-RA	SERINE PALMITOYLTRANSFERASE 2 EC2.3.1.50 LONG CHAIN BASE BIOSYNTHESIS 2 LCB 2 SERINE PALMITOYL COA TRANSFERASE 2 SPT 2	MET/ENZ	725	691.333
ENSANGT00000019312	AGAP008501-RA	ACYL COA DEHYDROGENASE CHAIN SPECIFIC MITOCHONDRIAL PRECURSOR	MET/ENZ	720	516
ENSANGT00000017937	AGAP011681-RA	LIPASE	MET/ENZ	718.667	293.667
ENSANGT00000026334	AGAP009305-RA	GLUCOSAMINE 6 PHOSPHATE ISOMERASE EC_3.5.99.6 GLUCOSAMINE 6 PHOSPHATE DEAMINASE GNPDA GLCN6P DEAMINASE;	MET/ENZ	717.333	306.333
ENSANGT00000016061	AGAP004654-RA	3' 2' 5' BISPHOSPHATE NUCLEOTIDASE 1 EC3.1.3.7 BISPHOSPHATE 3' NUCLEOTIDASE 1 PAP INOSITOL 1 4 PHOSPHATASE PIP	MET/ENZ	674	641.667
ENSANGT00000006270	AGAP002230-RA	5 HYDROXYTRYPTAMINE 2A RECEPTOR 5 HT 2A SEROTONIN RECEPTOR 2A 5 HT 2	MET/ENZ	630.333	218.333
ENSANGT00000022126	AGAP011165-RA	PREFOLDIN SUBUNIT 3 VON HIPPEL LINDAU BINDING 1 VHL BINDING 1 VBP 1	MET/ENZ	610.333	461.333
ENSANGT00000014919	AGAP002359-RA	CARBONIC ANHYDRASE EC4.2.1.1 CARBONATE DEHYDRATASE CA	MET/ENZ	609.333	482.333
ENSANGT00000021059	AGAP009612-RA	GLYOXYLATE REDUCTASE/HYDROXYPYRUVATE REDUCTASE EC1.1.1.79	MET/ENZ	607.333	460
ENSANGT00000013061		GLUTAMATE DEHYDROGENASE EC1.4.1.3 GDH	MET/ENZ	598.333	276.333
ENSANGT00000010800	AGAP004802-RA	4 HYDROXYPHENYLPYRUVATE DIOXYGENASE EC1.13.11.27 4HPPD HPD HPPDASE	MET/ENZ	588.333	307.333
ENSANGT00000014418	AGAP010267-RA	GLUTAMINYL TRNA SYNTHETASE EC6.1.1.18 GLUTAMINE TRNA LIGASE GLNRS	MET/ENZ	587.667	710
ENSANGT00000017119	AGAP006119-RA	CARBOXYLIC ESTER HYDROLASE	MET/ENZ	579.667	254.333
ENSANGT00000020022	AGAP000466-RA	ESTERASE	MET/ENZ	577	303
ENSANGT00000015415	AGAP002347-RA	N ACETYLGLUCOSAMINE 6 PHOSPHATE DEACETYLASE EC3.5.1.25 GLCNAC 6 P DEACETYLASE	MET/ENZ	568.667	447.333
ENSANGT00000020776	AGAP000457-RA	L ISOASPARTATE D ASPARTATE O METHYLTRANSFERASE EC2.1.1.77 BETA ASPARTATE METHYLTRANSFERASE PIMT L ISOASPARTYL/D ASPARTYL METHYLTRANSFERASE L ISOASPARTYL CARBOXYL METHYLTRANSFERASE	MET/ENZ	562.667	489.667
ENSANGT00000011707	AGAP004142-RA	ASPARTATE AMINOTRANSFERASE EC2.6.1.1 TRANSAMINASE A GLUTAMATE OXALOACETATE TRANSAMINASE	MET/ENZ	560.333	417
ENSANGT00000010981	AGAP003516-RA	NITRILASE AND FRAGILE HISTIDINE TRIAD FUSION NITFHIT [INCLUDES: BIS 5' ADENOSYL TRIPHOSPHATASE EC_3.6.1.29 DIADENOSINE 5' 5''' P1 P3 TRIPHOSPHATE HYDROLASE DINUCLEOSIDETRIPHOSPHATASE AP3A HYDROLASE AP3AASE ; NITRILASE;	MET/ENZ	558.333	721.667
ENSANGT00000025888		INORGANIC PYROPHOSPHATASE EC3.6.1.1 PYROPHOSPHATE PHOSPHO HYDROLASE PPASE	MET/ENZ	556	648.333
ENSANGT00000017586	AGAP004721-RA	EXTRACELLULAR SULFATASE SULF PRECURSOR EC3.1.6.-	MET/ENZ	545	335.667
ENSANGT00000010071	AGAP010406-RA	ORIGIN RECOGNITION COMPLEX SUBUNIT 3 ORIGIN RECOGNITION COMPLEX SUBUNIT LATHEO	MET/ENZ	536	232.667
ENSANGT00000015378		MALTASE PRECURSOR EC3.2.1.20	MET/ENZ	525.667	349
ENSANGT00000020032	AGAP011798-RA	ACYL COENZYME A OXIDASE PEROXISOMAL EC1.3.3.6 COA OXIDASE	MET/ENZ	520.667	391.333
ENSANGT00000016695	AGAP009176-RA	FATTY ACID SYNTHASE EC2.3.1.85 [INCLUDES: EC2.3.1.- 38; EC2.3.-.- 1 39; EC 2.3.1.41; EC 1.1.1.- 100; EC 4.2.-.- 1 61; EC 1 3 1 10; EC 3 1 2 14]	MET/ENZ	502.667	346
ENSANGT00000032217	AGAP012253-RA	POLYPEPTIDE N ACETYLGALACTOSAMINYLTRANSFERASE EC_2.4.1.41 UDP ACETYLGALACTOSAMINYLTRANSFERASE UDP GALNAC:POLYPEPTIDE N ACETYLGALACTOSAMINYLTRANSFERASE POLYPEPTIDE GALNAC TRANSFERASE GALNAC PP GANTASE;	MET/ENZ	502.667	332.667
ENSANGT00000022723	AGAP009323-RA	PROHIBITIN	MET/ENZ	472.333	366.333
ENSANGT00000025827	AGAP007479-RA	METHYLENETETRAHYDROFOLATE REDUCTASE EC1.5.1.20	MET/ENZ	458	229.333
ENSANGT00000015691	AGAP012010-RA	6 PHOSPHOFRUCTO 2 KINASE/FRUCTOSE 2 6 BIPHOSPHATASE 6PF 2 K/FRU 2 6 P2ASE ISOZYME [INCLUDES: 6 PHOSPHOFRUCTO 2 KINASE EC_2.7.1.105 ; FRUCTOSE 2 6 BISPHOSPHATASE EC_3.1.3.- 46 ];	MET/ENZ	457	328
ENSANGT00000021837	AGAP005662-RA	ACYL COA DEHYDROGENASE CHAIN SPECIFIC MITOCHONDRIAL PRECURSOR	MET/ENZ	457	242
ENSANGT00000027351	AGAP010040-RA	CAIBBAIF	MET/ENZ	455.667	481
ENSANGT00000014499	AGAP003319-RA	TISSUE INHIBITOR OF METALLOPROTEASES PRECURSOR	MET/ENZ	455	368
ENSANGT00000019082	AGAP001951-RA	ACYL COA DEHYDROGENASE CHAIN SPECIFIC MITOCHONDRIAL PRECURSOR	MET/ENZ	451.667	418.333
ENSANGT00000009992	AGAP005124-RC	ALDEHYDE DEHYDROGENASE DIMERIC NADP PREFERRING EC1.2.1.5 ALDH CLASS 3	MET/ENZ	448.333	360.667
ENSANGT00000011013	AGAP007550-RB	CARBONIC ANHYDRASE EC4.2.1.1 CARBONATE DEHYDRATASE CA	MET/ENZ	447.667	442.333
ENSANGT00000018617	AGAP002914-RA	GALACTOKINASE EC2.7.1.6 GALACTOSE KINASE	MET/ENZ	446.333	564.333
ENSANGT00000002264	AGAP012801-RA	NITRILASE AND FRAGILE HISTIDINE TRIAD FUSION NITFHIT [INCLUDES: BIS 5' ADENOSYL TRIPHOSPHATASE EC_3.6.1.29 DIADENOSINE 5' 5''' P1 P3 TRIPHOSPHATE HYDROLASE DINUCLEOSIDETRIPHOSPHATASE AP3A HYDROLASE AP3AASE ; NITRILASE;	MET/ENZ	440	393.333
ENSANGT00000015046	AGAP011590-RA	SERINE PROTEASE	MET/ENZ	438	366
ENSANGT00000024098	AGAP005972-RB	PYRIDOXAL PHOSPHATE PHOSPHATASE EC_3.1.3.74 PLP PHOSPHATASE;	MET/ENZ	436.333	197.333
ENSANGT00000021534	AGAP007727-RA	CULLIN	MET/ENZ	434.333	484.333
ENSANGT00000010734	AGAP004749-RB	COPROPORPHYRINOGEN III OXIDASE EC1.3.3.3 COPROPORPHYRINOGENASE COPROGEN OXIDASE COX	MET/ENZ	433	342
ENSANGT00000010269	AGAP000862-RA	ALPHA GLUCOSIDASE	MET/ENZ	422	302.333
ENSANGT00000030643		GLUTAMINE AMIDOTRANSFERASE, CLASS-II	MET/ENZ	419.333	367
ENSANGT00000032483	AGAP008060-RA	GLYCOSIDE HYDROLASE	MET/ENZ	417	274.667
ENSANGT00000026723	AGAP003121-RA	PHOSPHATIDYLINOSITOL 4 KINASE TYPE	MET/ENZ	415	219.667
ENSANGT00000015382	AGAP011971-RA	PUTATIVE APYRASE PRECURSOR	MET/ENZ	406	973.667
ENSANGT00000018213	AGAP003002-RA	METHYLTRANSFERASE EC_2.1.1.- RRNA URIDINE 2' O METHYLTRANSFERASE;	MET/ENZ	399.333	462
ENSANGT00000010170	AGAP000365-RA	ALPHA 1 3 FUCOSYLTRANSFERASE GALACTOSIDE 3 L FUCOSYLTRANSFERASE FUCOSYLTRANSFERASE FUCT	MET/ENZ	397.667	404.667
ENSANGT00000010783	AGAP004775-RB	XAA PRO DIPEPTIDASE EC3.4.13.9 X PRO DIPEPTIDASE PROLINE DIPEPTIDASE PROLIDASE IMIDODIPEPTIDASE	MET/ENZ	397.333	346
ENSANGT00000026332	AGAP000926-RA	INOSITOL HEXAKISPHOSPHATE AND DIPHOSPHOINOSITOL PENTAKISPHOSPHATE KINASE	MET/ENZ	394	227.333
ENSANGT00000021298	AGAP004904-RA	CATALASE	MET/ENZ	389.333	297.667
ENSANGT00000018271	AGAP003030-RA	PYRUVATE DEHYDROGENASE E1 COMPONENT ALPHA SUBUNIT MITOCHONDRIAL PRECURSOR EC1.2.4.1 PDHE1 A	MET/ENZ	388	332.333
ENSANGT00000025329	AGAP002503-RA	LUCIFERIN 4 MONOOXYGENASE EC_1.13.12.7 LUCIFERASE;	MET/ENZ	386.333	490
ENSANGT00000016944	AGAP004465-RA	PROBABLE DIMETHYLADENOSINE TRANSFERASE EC2.1.1.- S ADENOSYLMETHIONINE 6 N' N' ADENOSYL RRNA DIMETHYLTRANSFERASE 18S RRNA DIMETHYLASE	MET/ENZ	386	303
ENSANGT00000029661	AGAP006423-RA	LACTASE PHLORIZIN HYDROLASE PRECURSOR LACTASE GLYCOSYLCERAMIDASE [INCLUDES: LACTASE EC3.2.1.108 ; PHLORIZIN HYDROLASE EC3.2.1.- 62 ]	MET/ENZ	385.333	183.333
ENSANGT00000027891		ACYL COENZYME A OXIDASE PEROXISOMAL EC1.3.3.6 COA OXIDASE	MET/ENZ	383	303.667
ENSANGT00000027239	AGAP007264-RA	ELONGATION OF VERY LONG CHAIN FATTY ACIDS;	MET/ENZ	369.667	215
ENSANGT00000010100	AGAP007967-RA	SELENIDE WATER DIKINASE EC2.7.9.3 SELENOPHOSPHATE SYNTHETASE SELENIUM DONOR	MET/ENZ	354	268
ENSANGT00000002045	AGAP003295-RA	DEOXYRIBONUCLEASE II ALPHA EC3.1.22.1 DNASE II ALPHA ACID DNASE LYSOSOMAL DNASE II	MET/ENZ	346	157
ENSANGT00000025623	AGAP011208-RA	HEXOKINASE	MET/ENZ	341	218.667
ENSANGT00000031318	AGAP007943-RA	ALDEHYDE DEHYDROGENASE	MET/ENZ	334	237.667
ENSANGT00000013032	AGAP004352-RA	SUCCINYL COA LIGASE [ADP FORMING] BETA CHAIN MITOCHONDRIAL PRECURSOR EC6.2.1.5 SUCCINYL COA SYNTHETASE BETAA CHAIN SCS BETAA ATP SPECIFIC SUCCINYL COA SYNTHETASE BETA SUBUNIT	MET/ENZ	326.667	286.333
ENSANGT00000028096		ELONGATION OF VERY LONG CHAIN FATTY ACIDS	MET/ENZ	324.333	143.667
ENSANGT00000020121	AGAP011800-RA	TRANSALDOLASE	MET/ENZ	317.667	247.333
ENSANGT00000008816	AGAP011806-RA	ORNITHINE DECARBOXYLASE EC4.1.1.17 ODC	MET/ENZ	315.667	196.667
ENSANGT00000011793		U6 SNRNA ASSOCIATED SM LSM3	MET/ENZ	311.333	258
ENSANGT00000022398	AGAP002026-RA	DEHYDRODOLICHYL DIPHOSPHATE SYNTHASE EC2.5.1.- DEDOL PP SYNTHASE	MET/ENZ	308	236.333
ENSANGT00000010468	AGAP008176-RA	DIPEPTIDYL PEPTIDASE IV EC3.4.14.5 DPP IV T CELL ACTIVATION ANTIGEN CD26	MET/ENZ	307.667	150.333
ENSANGT00000021023	AGAP009610-RA	GLYOXYLATE REDUCTASE/HYDROXYPYRUVATE REDUCTASE EC1.1.1.79	MET/ENZ	302.667	221
ENSANGT00000025828	AGAP004598-RA	PHOSPHOSERINE AMINOTRANSFERASE EC2.6.1.52 PSAT	MET/ENZ	299	206.667
ENSANGT00000017333	AGAP000564-RA	SHORT CHAIN DEHYDROGENASE	MET/ENZ	295.667	336.667
ENSANGT00000022164	AGAP002499-RA	ALDEHYDE DEHYDROGENASE	MET/ENZ	295.333	216.333
ENSANGT00000017588	AGAP002101-RA	ISOLEUCYL TRNA SYNTHETASE CYTOPLASMIC EC6.1.1.5 ISOLEUCINE TRNA LIGASE ILERS	MET/ENZ	293	198
ENSANGT00000015951	AGAP011531-RA	SELENIUM BINDING	MET/ENZ	292.667	283.667
ENSANGT00000022786	AGAP001257-RA	UTP GLUCOSE 1 PHOSPHATE URIDYLYLTRANSFERASE 2 EC2.7.7.9 UDP GLUCOSE PYROPHOSPHORYLASE 2 UDPGP 2 UGPASE 2	MET/ENZ	291	220
ENSANGT00000010004	AGAP007891-RA	METHIONYL TRNA SYNTHETASE EC6.1.1.10 METHIONINE TRNA LIGASE METRS	MET/ENZ	289.667	245.667
ENSANGT00000020383	AGAP004109-RA	XAA PRO AMINOPEPTIDASE 2 PRECURSOR EC3.4.11.9 X PRO AMINOPEPTIDASE 2 MEMBRANE BOUND AMINOPEPTIDASE P MEMBRANE BOUND APP MEMBRANE BOUND AMP MAMP AMINOACYLPROLINE AMINOPEPTIDASE	MET/ENZ	288.667	275.333
ENSANGT00000007396	AGAP000532-RA	HISTONE DEACETYLASE	MET/ENZ	286.667	203.667
ENSANGT00000013764	AGAP012567-RA	N ACETYLGALACTOSAMINE KINASE EC_2.7.1.157 GALNAC KINASE GALACTOKINASE 2;	MET/ENZ	282.667	313.667
ENSANGT00000010197	AGAP010428-RA	1 4 ALPHA GLUCAN BRANCHING ENZYME EC2.4.1.18 GLYCOGEN BRANCHING ENZYME BRANCHER ENZYME	MET/ENZ	282.333	203.333
ENSANGT00000013603	AGAP005929-RA	PYRIDOXAL KINASE EC2.7.1.35 PYRIDOXINE KINASE	MET/ENZ	282.333	233
ENSANGT00000010010	AGAP005129-RA	S METHYL 5 THIOADENOSINE PHOSPHORYLASE EC2.4.2.28 5' METHYLTHIOADENOSINE PHOSPHORYLASE MTA PHOSPHORYLASE MTAPASE	MET/ENZ	282.333	221.667
ENSANGT00000022740	AGAP005822-RA	SALIVARY LIPASE	MET/ENZ	280	612.667
ENSANGT00000018744	AGAP003350-RA	PHOSPHOENOLPYRUVATE CARBOXYKINASE [GTP] EC4.1.1.32 PHOSPHOENOLPYRUVATE CARBOXYLASE PEPCK	MET/ENZ	279	126
ENSANGT00000017796		CARBONIC ANHYDRASE EC4.2.1.1 CARBONATE DEHYDRATASE CA	MET/ENZ	276.333	233
ENSANGT00000027647		C 1 TETRAHYDROFOLATE SYNTHASE CYTOPLASMIC C1 THF SYNTHASE [INCLUDES: METHYLENETETRAHYDROFOLATE DEHYDROGENASE EC1.5.1.5 ; METHENYLTETRAHYDROFOLATE CYCLOHYDROLASE EC3.5.4.- 9 ; FORMYLTETRAHYDROFOLATE SYNTHETASE EC6.3.-.- 4 3 ]	MET/ENZ	274.333	183
ENSANGT00000030268	AGAP009749-RA	ARYL HYDROCARBON RECEPTOR NUCLEAR TRANSLOCATOR HYPOXIA INDUCIBLE FACTOR 1 BETA;	MET/ENZ	269	151
ENSANGT00000016703	AGAP009202-RA	SELENOPROTEIN T PRECURSOR	MET/ENZ	267.667	234
ENSANGT00000003359	AGAP004812-RA	85 KDA CALCIUM INDEPENDENT PHOSPHOLIPASE A2 EC3.1.1.4 IPLA2 CAI PLA2 GROUP VI PHOSPHOLIPASE A2 GVI PLA2	MET/ENZ	265.667	174
ENSANGT00000027913	AGAP008584-RA	LYSOSOMAL ALPHA MANNOSIDASE PRECURSOR EC3.2.1.24 MANNOSIDASE ALPHA B LYSOSOMAL ACID ALPHA MANNOSIDASE LAMAN MANNOSIDASE ALPHA CLASS 2B MEMBER 1	MET/ENZ	262.333	192.667
ENSANGT00000013823	AGAP012787-RA	GLYCEROL KINASE EC_2.7.1.30 ATP:GLYCEROL 3 PHOSPHOTRANSFERASE GLYCEROKINASE GK;	MET/ENZ	259.333	266
ENSANGT00000032486	AGAP007258-RA	IRON RESPONSIVE ELEMENT BINDING 1 IRE BP 1 IRON REGULATORY 1 IRP1 FERRITIN REPRESSOR ACONITATE HYDRATASE EC_4.2.1.3 CITRATE HYDRO LYASE ACONITASE; Iron regulatory protein (Fragment). [Source:Uniprot/SPTREMBL;Acc:O17491]	MET/ENZ	258	175.667
ENSANGT00000018290	AGAP008315-RA	DOLICHYL PHOSPHATE BETA GLUCOSYLTRANSFERASE EC2.4.1.117 DOLP GLUCOSYLTRANSFERASE	MET/ENZ	256	175.333
ENSANGT00000017237	AGAP009013-RA	METHIONINE AMINOPEPTIDASE 1 EC3.4.11.18 METAP 1 MAP 1 PEPTIDASE M 1	MET/ENZ	256	185.333
ENSANGT00000020432	AGAP006096-RA	SUCCINYL COA:3 KETOACID COENZYME A TRANSFERASE 1 MITOCHONDRIAL PRECURSOR EC2.8.3.5 SOMATIC TYPE SUCCINYL COA:3 OXOACID COA TRANSFERASE SCOT S	MET/ENZ	255.333	145.667
ENSANGT00000020184	AGAP001903-RA	MALATE DEHYDROGENASE MITOCHONDRIAL EC1.1.1.37	MET/ENZ	254	170.333
ENSANGT00000007901	AGAP001936-RA	1 PHOSPHATIDYLINOSITOL 4 5 BISPHOSPHATE PHOSPHODIESTERASE BETA EC_3.1.4.11 PHOSPHOINOSITIDE PHOSPHOLIPASE C PHOSPHOLIPASE C BETA PLC BETA;	MET/ENZ	253.667	202.333
ENSANGT00000007299	AGAP005655-RA	CYCLE	MET/ENZ	248.667	167.333
ENSANGT00000003489	AGAP004297-RA	EPIMERASE	MET/ENZ	248	233.333
ENSANGT00000018230	AGAP003052-RA	SMALL GLUTAMINE RICH TETRATRICOPEPTIDE REPEAT CONTAINING	MET/ENZ	248	242.333
ENSANGT00000028540	AGAP002657-RA	ALDEHYDE DEHYDROGENASE	MET/ENZ	247.333	216.667
ENSANGT00000012460	AGAP008802-RA	PHOSPHOGLYCERATE KINASE EC2.7.2.3	MET/ENZ	245.667	164.333
ENSANGT00000011828	AGAP003629-RA	5' NUCLEOTIDASE PRECURSOR EC3.1.3.5 ECTO 5' NUCLEOTIDASE 5' NT CD73 ANTIGEN	MET/ENZ	245.667	208
ENSANGT00000021308	AGAP003700-RA	METHIONINE AMINOPEPTIDASE 1 EC3.4.11.18 METAP 1 MAP 1 PEPTIDASE M 1	MET/ENZ	242.333	233
ENSANGT00000015585	AGAP000325-RA	LYSYL TRNA SYNTHETASE EC6.1.1.6 LYSINE TRNA LIGASE LYSRS	MET/ENZ	241.667	185
ENSANGT00000028607	AGAP005501-RA	SHORT CHAIN DEHYDROGENASE	MET/ENZ	240.667	161.667
ENSANGT00000032085	AGAP006529-RA	2,3-dihydro-2,3-dihydroxybenzoate dehydrogenase;Glucose/ribitol dehydrogenase;Short-chain dehydrogenase/reductase SDR	MET/ENZ	240.333	193
ENSANGT00000019613	AGAP008336-RA	PHOSPHATASE METHYLESTERASE 1 EC3.1.1.- PME 1	MET/ENZ	237.333	231.333
ENSANGT00000013037	AGAP004371-RA	4 SULFOTRANSFERASE	MET/ENZ	234	223
ENSANGT00000015226	AGAP003719-RA	FERROCHELATASE MITOCHONDRIAL PRECURSOR EC4.99.1.1 PROTOHEME FERRO LYASE HEME SYNTHETASE	MET/ENZ	231.667	140.667
ENSANGT00000031558	AGAP012437-RA	GLUCOSE/RIBITOL DEHYDROGENASE	MET/ENZ	230.333	216
ENSANGT00000010405	AGAP008124-RA	GLYCOHYDRO 18	MET/ENZ	228.667	208.333
ENSANGT00000024823	AGAP000549-RA	LIPOAMIDE ACYLTRANSFERASE COMPONENT OF BRANCHED CHAIN ALPHA KETO ACID DEHYDROGENASE COMPLEX MITOCHONDRIAL PRECURSOR EC2.3.1.168 DIHYDROLIPOYLLYSINE RESIDUE 2 METHYLPROPANOYL TRANSFERASE E2 DIHYDROLIPOAMIDE BRANCHED CHAIN TRANSACYLASE BCKAD E2 SUBUNIT	MET/ENZ	228.667	106.333
ENSANGT00000009473	AGAP007390-RA	PNGase	MET/ENZ	228.333	324.667
ENSANGT00000015574	AGAP000338-RA	PHOSPHOMEVALONATE KINASE EC2.7.4.2 PMKASE	MET/ENZ	224.667	173.333
ENSANGT00000016582	AGAP009675-RA	SPHINGOSINE 1 PHOSPHATE PHOSPHATASE 1 EC3.1.3.- SPHINGOSINE 1 PHOSPHATASE 1 SPPASE1	MET/ENZ	224.667	116.667
ENSANGT00000027519		CULLIN	MET/ENZ	224.333	104.333
ENSANGT00000019297	AGAP000162-RA	CYSTATHIONINE BETA SYNTHASE EC4.2.1.22 SERINE SULFHYDRASE BETA THIONASE	MET/ENZ	224.333	140.667
ENSANGT00000023497	AGAP004532-RA	STEROID DEHYDROGENASE EC_1.1.1.-;	MET/ENZ	224	188.667
ENSANGT00000023933		GLYCYL TRNA SYNTHETASE EC6.1.1.14 GLYCINE TRNA LIGASE GLYRS	MET/ENZ	223.667	197.333
ENSANGT00000021000	AGAP006670-RA	GAMMA GLUTAMYL HYDROLASE PRECURSOR EC3.4.19.9 GAMMA GLU X CARBOXYPEPTIDASE CONJUGASE GH	MET/ENZ	221	174.667
ENSANGT00000021099	AGAP002661-RA	DELTA3 5 DELTA2 4 DIENOYL COA ISOMERASE MITOCHONDRIAL PRECURSOR EC5.3.3.-	MET/ENZ	218.333	159
ENSANGT00000031838	AGAP004429-RA	POLYPEPTIDE N ACETYLGALACTOSAMINYLTRANSFERASE EC_2.4.1.41 UDP ACETYLGALACTOSAMINYLTRANSFERASE UDP GALNAC:POLYPEPTIDE N ACETYLGALACTOSAMINYLTRANSFERASE POLYPEPTIDE GALNAC TRANSFERASE GALNAC PP GANTASE;	MET/ENZ	217.333	213.333
ENSANGT00000015230	AGAP005012-RA	N ACETYLGALACTOSAMINE KINASE EC_2.7.1.157 GALNAC KINASE GALACTOKINASE 2;	MET/ENZ	216.333	211
ENSANGT00000013922	AGAP001200-RA	GLYCOGEN DEBRANCHING ENZYME GLYCOGEN DEBRANCHER [INCLUDES: 4 ALPHA GLUCANOTRANSFERASE EC2.4.1.25 OLIGO 1 4 1 4 GLUCANTRANSFERASE ; AMYLO ALPHA 1 6 GLUCOSIDASE EC3.2.1.- 33 AMYLO 1 6 GLUCOSIDASE DEXTRIN 6 ALPHA D GLUCOSIDASE ]	MET/ENZ	214	207.333
ENSANGT00000014046	AGAP012184-RA	FK506 BINDING EC5.2.1.8 PEPTIDYL PROLYL CIS TRANS ISOMERASE PPIASE ROTAMASE KDA FKBP FKBP IMMUNOPHILIN	MET/ENZ	210.333	164.333
ENSANGT00000015928	AGAP007302-RA	AROMATIC L AMINO ACID DECARBOXYLASE EC_4.1.1.28 AADC DOPA DECARBOXYLASE DDC;	MET/ENZ	209	131.667
ENSANGT00000015253	AGAP005013-RA	N ACETYLGALACTOSAMINE KINASE EC_2.7.1.157 GALNAC KINASE GALACTOKINASE 2;	MET/ENZ	207.667	204.333
ENSANGT00000000545	AGAP010687-RA	PHOSPHOLIPASE D1 EC3.1.4.4 PLD 1 CHOLINE PHOSPHATASE 1 PHOSPHATIDYLCHOLINE HYDROLYZING PHOSPHOLIPASE D1	MET/ENZ	207	167.333
ENSANGT00000016493	AGAP012283-RA	CYSTEINYL TRNA SYNTHETASE EC6.1.1.16 CYSTEINE TRNA LIGASE CYSRS	MET/ENZ	206.667	134
ENSANGT00000012761	AGAP000211-RA	LIPASE	MET/ENZ	205.333	125.333
ENSANGT00000017820	AGAP007374-RA	UDP GLUCURONOSYLTRANSFERASE 1 PRECURSOR MICROSOMAL EC2.4.1.17 UDPGT UGT1 UGT1	MET/ENZ	205	142.333
ENSANGT00000014803	AGAP009866-RA	DOLICHOL PHOSPHATE MANNOSYLTRANSFERASE EC2.4.1.83 DOLICHOL PHOSPHATE MANNOSE SYNTHASE DOLICHYL PHOSPHATE BETA D MANNOSYLTRANSFERASE MANNOSE P DOLICHOL SYNTHASE MPD SYNTHASE DPM SYNTHASE	MET/ENZ	204	166.667
ENSANGT00000011484	AGAP006610-RA	GLUTAMINYL PEPTIDE CYCLOTRANSFERASE PRECURSOR EC2.3.2.5 QC GLUTAMINYL TRNA CYCLOTRANSFERASE GLUTAMINYL CYCLASE	MET/ENZ	203.667	126
ENSANGT00000009019	AGAP012308-RA	ORNITHINE DECARBOXYLASE EC4.1.1.17 ODC	MET/ENZ	203.667	114.667
ENSANGT00000017622	AGAP004451-RA	GALACTOSE 1 PHOSPHATE URIDYLYLTRANSFERASE EC2.7.7.12 GAL 1 P URIDYLYLTRANSFERASE UDP GLUCOSE HEXOSE 1 PHOSPHATE URIDYLYLTRANSFERASE	MET/ENZ	203.333	118.667
ENSANGT00000012220	AGAP004513-RA	COENZYME Q UBIQUINONE BIOSYNTHESIS 2	MET/ENZ	200	197.667
ENSANGT00000020560	AGAP010537-RA	HEXAPRENYLDIHYDROXYBENZOATE METHYLTRANSFERASE MITOCHONDRIAL PRECURSOR EC2.1.1.114 DIHYDROXYHEXAPRENYLBENZOATE METHYLTRANSFERASE 3 4 DIHYDROXY 5 HEXAPRENYLBENZOATE METHYLTRANSFERASE DHHB METHYLTRANSFERASE DHHB MT DHHB MTASE	MET/ENZ	199	206.667
ENSANGT00000017310		AMP DEAMINASE EC3.5.4.6 AMP DEAMINASE	MET/ENZ	192	149.333
ENSANGT00000013516	AGAP002227-RA	PYRIDOXINE 5' PHOSPHATE OXIDASE EC1.4.3.5 PYRIDOXAMINE PHOSPHATE OXIDASE	MET/ENZ	190.667	145.667
ENSANGT00000018454	AGAP010738-RA	GLYCOSYLPHOSPHATIDYLINOSITOL ANCHOR ATTACHMENT 1 GPI ANCHOR ATTACHMENT 1 GAA1 HOMOLOG	MET/ENZ	190	121
ENSANGT00000010445	AGAP008092-RA	GDP L FUCOSE SYNTHETASE EC1.1.1.271 FX RED CELL NADP H BINDING GDP 4 KETO 6 DEOXY D MANNOSE 3 5 EPIMERASE 4 REDUCTASE	MET/ENZ	186	167
ENSANGT00000021292	AGAP011895-RA	UROPORPHYRINOGEN DECARBOXYLASE EC4.1.1.37 URO D UPD	MET/ENZ	184.333	143.667
ENSANGT00000010119	AGAP010427-RA	SERINE PALMITOYLTRANSFERASE 1 EC2.3.1.50 LONG CHAIN BASE BIOSYNTHESIS 1 LCB 1 SERINE PALMITOYL COA TRANSFERASE 1 SPT 1 SPT1	MET/ENZ	181.333	122.333
ENSANGT00000021720	AGAP006966-RA	4 AMINOBUTYRATE AMINOTRANSFERASE MITOCHONDRIAL PRECURSOR EC2.6.1.19 S 3 AMINO 2 METHYLPROPIONATE TRANSAMINASE EC2.6.1.- 22 GAMMA AMINO N BUTYRATE TRANSAMINASE GABA TRANSAMINASE GABA AMINOTRANSFERASE GABA AT GABA T L AIBAT	MET/ENZ	180.667	161
ENSANGT00000014196	AGAP005923-RA	PHOSPHATIDYLINOSITOL N ACETYLGLUCOSAMINYLTRANSFERASE SUBUNIT C EC2.4.1.198 PHOSPHATIDYLINOSITOL GLYCAN BIOSYNTHESIS CLASS C PIG C	MET/ENZ	179.333	99.6667
ENSANGT00000012957	AGAP003289-RA	CARBONIC ANHYDRASE EC4.2.1.1 CARBONATE DEHYDRATASE CA	MET/ENZ	179	188
ENSANGT00000013157	AGAP004890-RB	PHOSPHORIBOSYL PYROPHOSPHATE SYNTHETASE ASSOCIATED PRPP SYNTHETASE ASSOCIATED KDA PHOSPHORIBOSYPYROPHOSPHATE SYNTHETASE ASSOCIATED	MET/ENZ	176	121.667
ENSANGT00000016929	AGAP001356-RA	ESTERASE	MET/ENZ	174.667	94.6667
ENSANGT00000011234	AGAP004151-RA	SERINE/THREONINE PHOSPHATASE EC3.1.3.16	MET/ENZ	173	182.667
ENSANGT00000011006	AGAP009510-RA	MALATE DEHYDROGENASE CYTOPLASMIC EC1.1.1.37	MET/ENZ	172.667	138
ENSANGT00000009625	AGAP001519-RA	U5 SMALL NUCLEAR RIBONUCLEOPROTEIN 200 KDA HELICASE EC3.6.1.-	MET/ENZ	172.667	122
ENSANGT00000009009	AGAP012335-RA	STRUCTURE SPECIFIC RECOGNITION 1 SSRP1 RECOMBINATION SIGNAL SEQUENCE RECOGNITION T160	MET/ENZ	169.333	116.667
ENSANGT00000016660	AGAP003168-RA	ISOCITRATE DEHYDROGENASE	MET/ENZ	168	97.6667
ENSANGT00000024516	AGAP004097-RA	ENOYL Co-A ISOMERASE	MET/ENZ	167.667	128.333
ENSANGT00000018355	AGAP009289-RA	WILLIAMS BEUREN SYNDROME CRITICAL REGION 21	MET/ENZ	167	160.333
ENSANGT00000030797	AGAP012412-RA	CERAMIDE GLUCOSYLTRANSFERASE EC_2.4.1.80 GLUCOSYLCERAMIDE SYNTHASE GCS UDP GLUCOSE:N ACYLSPHINGOSINE D GLUCOSYLTRANSFERASE UDP GLUCOSE CERAMIDE GLUCOSYLTRANSFERASE GLCT 1;	MET/ENZ	162.333	130
ENSANGT00000022475	AGAP005117-RA	POLYADENYLATE BINDING 2 POLY A BINDING 2 POLYA BINDING II PABII POLYADENYLATE BINDING NUCLEAR 1 NUCLEAR POLY A BINDING 1	MET/ENZ	162	120
ENSANGT00000016481	AGAP005712-RC	MONOOXYGENASE	MET/ENZ	161.667	118.667
ENSANGT00000018152	AGAP001630-RA	TRIOSEPHOSPHATE ISOMERASE EC5.3.1.1 TIM	MET/ENZ	161.333	107.667
ENSANGT00000020214	AGAP006780-RA	ACYL COA DEHYDROGENASE CHAIN SPECIFIC MITOCHONDRIAL PRECURSOR	MET/ENZ	161	109.667
ENSANGT00000027940		RIBONUCLEOSIDE DIPHOSPHATE REDUCTASE LARGE SUBUNIT EC_1.17.4.1 RIBONUCLEOSIDE DIPHOSPHATE REDUCTASE M1 SUBUNIT RIBONUCLEOTIDE REDUCTASE LARGE CHAIN;	MET/ENZ	160.667	160.333
ENSANGT00000032233	AGAP011811-RA	DEHYDROGENASE;	MET/ENZ	159	129.667
ENSANGT00000032087	AGAP006520-RA	ELONGATION OF VERY LONG CHAIN FATTY ACIDS 3 COLD INDUCIBLE GLYCOPROTEIN OF 30 KDA;	MET/ENZ	158	96.3333
ENSANGT00000016486	AGAP012217-RA	STEROL O ACYLTRANSFERASE 1 EC2.3.1.26 CHOLESTEROL ACYLTRANSFERASE 1 ACYL COENZYME A:CHOLESTEROL ACYLTRANSFERASE 1 ACAT 1	MET/ENZ	157.667	121
ENSANGT00000014463	AGAP010246-RA	PROBABLE SERINE HYDROLASE EC3.1.-.- KRAKEN	MET/ENZ	157.333	124
ENSANGT00000016878	AGAP002830-RA	C 1 TETRAHYDROFOLATE SYNTHASE CYTOPLASMIC C1 THF SYNTHASE [INCLUDES: METHYLENETETRAHYDROFOLATE DEHYDROGENASE EC1.5.1.5 ; METHENYLTETRAHYDROFOLATE CYCLOHYDROLASE EC3.5.4.- 9 ; FORMYLTETRAHYDROFOLATE SYNTHETASE EC6.3.-.- 4 3 ]	MET/ENZ	156	88
ENSANGT00000019280	AGAP008414-RA	ALPHA METHYLACYL COA RACEMASE EC5.1.99.4 2 METHYLACYL COA RACEMASE	MET/ENZ	154.667	126
ENSANGT00000014385	AGAP008684-RA	EPOXIDE HYDROLASE 1 EC3.3.2.3 MICROSOMAL EPOXIDE HYDROLASE EPOXIDE HYDRATASE	MET/ENZ	153	108.667
ENSANGT00000009927	AGAP007920-RA	UDP GLUCURONOSYLTRANSFERASE 1 PRECURSOR MICROSOMAL EC2.4.1.17 UDPGT UGT1 UGT1	MET/ENZ	153	125
ENSANGT00000009935	AGAP005103-RA	LIPASE	MET/ENZ	152.333	110.667
ENSANGT00000031843	AGAP004375-RA	POLYPEPTIDE N ACETYLGALACTOSAMINYLTRANSFERASE EC_2.4.1.41 UDP ACETYLGALACTOSAMINYLTRANSFERASE UDP GALNAC:POLYPEPTIDE N ACETYLGALACTOSAMINYLTRANSFERASE POLYPEPTIDE GALNAC TRANSFERASE GALNAC PP GANTASE;	MET/ENZ	152	91.6667
ENSANGT00000011203	AGAP011211-RA	EXOSOME COMPLEX EXONUCLEASE RRP4 EC3.1.13.- RIBOSOMAL RNA PROCESSING 4 EXOSOME COMPONENT 2	MET/ENZ	149.667	114.667
ENSANGT00000010041	AGAP005080-RA	RIBULOSE PHOSPHATE 3 EPIMERASE EC5.1.3.1 RIBULOSE 5 PHOSPHATE EPIMERASE	MET/ENZ	149.667	111.333
ENSANGT00000026724	AGAP001037-RA	XAA PRO AMINOPEPTIDASE 1 EC_3.4.11.9 X PRO AMINOPEPTIDASE 1 X PROLYL AMINOPEPTIDASE 1 SOLUBLE CYTOSOLIC AMINOPEPTIDASE P SOLUBLE AMINOPEPTIDASE P SAMP AMINOACYLPROLINE AMINOPEPTIDASE;	MET/ENZ	149.333	108.333
ENSANGT00000021082	AGAP002652-RA	SACCHAROPINE DEHYDROGENASE	MET/ENZ	149	104.333
ENSANGT00000010111	AGAP007920-RA	UDP GLUCURONOSYLTRANSFERASE 1 PRECURSOR MICROSOMAL EC2.4.1.17 UDPGT UGT1 UGT1	MET/ENZ	149	115.667
ENSANGT00000011643	AGAP001704-RA	ISOPENTENYL DIPHOSPHATE DELTA ISOMERASE 1 EC5.3.3.2 IPP ISOMERASE 1 ISOPENTENYL PYROPHOSPHATE ISOMERASE 1 IPPI1	MET/ENZ	148	109
ENSANGT00000022240	AGAP009642-RA	PROHIBITIN	MET/ENZ	147.667	126.667
ENSANGT00000020512	AGAP011375-RA	SELENIDE WATER DIKINASE EC2.7.9.3 SELENOPHOSPHATE SYNTHETASE SELENIUM DONOR	MET/ENZ	146.667	91.6667
ENSANGT00000010828	AGAP007588-RA AGAP007589-RA	UDP GLUCURONOSYLTRANSFERASE 1 PRECURSOR MICROSOMAL EC2.4.1.17 UDPGT UGT1 UGT1	MET/ENZ	144.667	122.667
ENSANGT00000012620	AGAP011126-RA	SPERMIDINE SYNTHASE EC2.5.1.16 PUTRESCINE AMINOPROPYLTRANSFERASE SPDSY	MET/ENZ	144.333	118
ENSANGT00000012430	AGAP010915-RA AGAP010916-RA	ESTERASE	MET/ENZ	143	116
ENSANGT00000021921	AGAP008191-RA	G1/S SPECIFIC CYCLIN E	MET/ENZ	142.667	83.3333
ENSANGT00000010491	AGAP003542-RA	EPOXYHYDROLASE	MET/ENZ	142.333	90.3333
ENSANGT00000011356	AGAP003623-RA	LONG CHAIN FATTY ACID COA LIGASE EC6.2.1.3 LONG CHAIN ACYL COA SYNTHETASE LACS	MET/ENZ	141.667	85
ENSANGT00000014917	AGAP002387-RA	ACID PHOSPHATASE EC3.1.3.2	MET/ENZ	141.333	124
ENSANGT00000019927	AGAP000094-RA	HYDROLASE	MET/ENZ	140.667	104.667
ENSANGT00000017318	AGAP000534-RA	GLUTATHIONE SYNTHETASE EC6.3.2.3 GLUTATHIONE SYNTHASE GSH SYNTHETASE GSH S	MET/ENZ	140	114.333
ENSANGT00000018523	AGAP005753-RA	UDP GLUCURONOSYLTRANSFERASE 1 PRECURSOR MICROSOMAL EC2.4.1.17 UDPGT UGT1 UGT1	MET/ENZ	139	127.333
ENSANGT00000016733	AGAP009175-RA	GLYCOSYL TRANSFERASE	MET/ENZ	138.667	125
ENSANGT00000021528	AGAP007724-RA	GLYCOGENIN EC2.4.1.186	MET/ENZ	138.667	118.667
ENSANGT00000020286	AGAP003077-RA	AMINOPEPTIDASE N EC3.4.11.2 MICROSOMAL AMINOPEPTIDASE	MET/ENZ	137.667	102
ENSANGT00000014811	AGAP002377-RA	AMIDASE	MET/ENZ	137.333	104.667
ENSANGT00000019665	AGAP008345-RA	METHIONINE AMINOPEPTIDASE 2 EC3.4.11.18 METAP 2 PEPTIDASE M 2 INITIATION FACTOR 2 ASSOCIATED 67 KDA GLYCOPROTEIN P67 P67EIF2	MET/ENZ	136.667	101
ENSANGT00000006856	AGAP008141-RA	ARGININOSUCCINATE LYASE	MET/ENZ	136	81
ENSANGT00000002417	AGAP004950-RA	CUG TRIPLET REPEAT RNA BINDING 1 CUG BP1 RNA BINDING BRUNOL 2 DEADENYLATION FACTOR CUG BP EDEN BP	MET/ENZ	136	132
ENSANGT00000020994	AGAP005325-RA	SPERMINE SYNTHASE	MET/ENZ	135.667	88.6667
ENSANGT00000014822	AGAP000300-RA	CAD [INCLUDES: GLUTAMINE DEPENDENT CARBAMOYL PHOSPHATE SYNTHASE EC6.3.5.5 ; ASPARTATE CARBAMOYLTRANSFERASE EC2.1.3.- 2 ; DIHYDROOROTASE EC3.5.-.- 2 3 ]	MET/ENZ	135.667	91.3333
ENSANGT00000011470	AGAP005009-RA	PYRROLINE 5 CARBOXYLATE REDUCTASE EC1.5.1.2 P5CR P5C REDUCTASE	MET/ENZ	135.667	147.667
ENSANGT00000000847		D 3 PHOSPHOGLYCERATE DEHYDROGENASE EC1.1.1.95 3 PGDH	MET/ENZ	134.333	94.6667
ENSANGT00000016083	AGAP010368-RA	2 HYDROXYPHYTANOYL COA LYASE EC4.1.2.- HPCL	MET/ENZ	133.333	95
ENSANGT00000006302		INOSITOL TRISPHOSPHATE 3 KINASE EC2.7.1.127 INOSITOL 1 4 5 TRISPHOSPHATE 3 KINASE IP3K IP3 3 KINASE	MET/ENZ	133	125
ENSANGT00000014948		CARBONIC ANHYDRASE EC4.2.1.1 CARBONATE DEHYDRATASE CA	MET/ENZ	132.333	93.3333
ENSANGT00000014289	AGAP003462-RA	ARGININE N METHYLTRANSFERASE EC2.1.1.-	MET/ENZ	132	113
ENSANGT00000018272	AGAP010842-RA	METHYLTRANSFERASE TYPE 12	MET/ENZ	131.333	87.6667
ENSANGT00000021583		PHOSPHOSERINE AMINOTRANSFERASE EC2.6.1.52 PSAT	MET/ENZ	131.333	82.6667
ENSANGT00000012504	AGAP011121-RA	LIPASE	MET/ENZ	129.667	115
ENSANGT00000020582	AGAP006222-RA	UDP GLUCURONOSYLTRANSFERASE 1 PRECURSOR MICROSOMAL EC2.4.1.17 UDPGT UGT1 UGT1	MET/ENZ	129.667	76.3333
ENSANGT00000014320	AGAP003478-RA	CDP DIACYLGLYCEROL INOSITOL 3 PHOSPHATIDYLTRANSFERASE EC2.7.8.11 PHOSPHATIDYLINOSITOL SYNTHASE PTDINS SYNTHASE PI SYNTHASE	MET/ENZ	129.333	114.333
ENSANGT00000024126		COA CARBOXYLASE ALPHA CHAIN MITOCHONDRIAL PRECURSOR ALPHA SUBUNIT COA:CARBON DIOXIDE LIGASE ALPHA SUBUNIT	MET/ENZ	128	105.333
ENSANGT00000032271		'ALCOHOL DEHYDROGENASE	MET/ENZ	127.333	102.667
ENSANGT00000016609	AGAP009673-RA	GLUTAMINYL PEPTIDE CYCLOTRANSFERASE PRECURSOR EC2.3.2.5 QC GLUTAMINYL TRNA CYCLOTRANSFERASE GLUTAMINYL CYCLASE	MET/ENZ	127.333	96.3333
ENSANGT00000012448	AGAP008781-RA	ELONGATION OF VERY LONG CHAIN FATTY ACIDS	MET/ENZ	127	86.3333
ENSANGT00000018910	AGAP003814-RA	TYROSINE PHOSPHATASE	MET/ENZ	126	96.3333
ENSANGT00000024183	AGAP009818-RA	METHYLTRANSFERASE EC2.1.1.-	MET/ENZ	125.667	113.667
ENSANGT00000009786	AGAP001310-RA	S ISOPRENYLCYSTEINE O METHYLTRANSFERASE EC2.1.1.100 ISOPRENYLCYSTEINE CARBOXYLMETHYLTRANSFERASE PRENYLCYSTEINE CARBOXYL METHYLTRANSFERASE PCCMT PRENYLATED CARBOXYL METHYLTRANSFERASE PPMT FARNESYL CYSTEINE CARBOXYL METHYLTRANSFERASE FCMT	MET/ENZ	125	91.6667
ENSANGT00000011628	AGAP001715-RA	METHYLGLUTACONYL COA HYDRATASE MITOCHONDRIAL PRECURSOR EC4.2.1.18 AU SPECIFIC RNA BINDING ENOYL COA HYDRATASE AU BINDING COA HYDRATASE	MET/ENZ	125	111
ENSANGT00000012966	AGAP008783-RA	ARGINASE	MET/ENZ	123.667	78.3333
ENSANGT00000012857	AGAP004197-RA	6 PHOSPHOGLUCONATE DEHYDROGENASE DECARBOXYLATING EC1.1.1.44	MET/ENZ	123.667	93
ENSANGT00000009426	AGAP007505-RA	CARBOXYPEPTIDASE PRECURSOR EC3.4.16.-	MET/ENZ	123.667	88.3333
ENSANGT00000017875		LIPASE	MET/ENZ	123.667	84.6667
ENSANGT00000016749	AGAP009172-RA	PROLYL ENDOPEPTIDASE EC3.4.21.26 POST PROLINE CLEAVING ENZYME PE	MET/ENZ	123.667	84.6667
ENSANGT00000003469	AGAP009315-RA	ADENYLATE CYCLASE TYPE EC_4.6.1.1 ATP PYROPHOSPHATE LYASE ADENYLYL CYCLASE;	MET/ENZ	123.333	96
ENSANGT00000022919	AGAP005944-RA	PURINE NUCLEOSIDE PHOSPHORYLASE	MET/ENZ	123.333	81
ENSANGT00000018875	AGAP009414-RA	1 ACYL SN GLYCEROL 3 PHOSPHATE ACYLTRANSFERASE ALPHA EC2.3.1.51 1 AGP ACYLTRANSFERASE 1 1 AGPAT 1 LYSOPHOSPHATIDIC ACID ACYLTRANSFERASE ALPHA LPAAT ALPHA 1 ACYLGLYCEROL 3 PHOSPHATE O ACYLTRANSFERASE 1	MET/ENZ	123	89.3333
ENSANGT00000016555	AGAP003165-RA	ALDEHYDE DEHYDROGENASE	MET/ENZ	123	76
ENSANGT00000014914	AGAP002355-RA	GLUTAMINE SYNTHETASE EC6.3.1.2 GLUTAMATE AMMONIA LIGASE	MET/ENZ	123	95.3333
ENSANGT00000013512	AGAP002192-RA	ISOCITRATE DEHYDROGENASE [NAD] SUBUNIT MITOCHONDRIAL PRECURSOR EC1.1.1.41 ISOCITRIC DEHYDROGENASE NAD+ SPECIFIC ICDH	MET/ENZ	122.667	107
ENSANGT00000012923	AGAP012516-RA	ENHANCER OF ZESTE HOMOLOG 1	MET/ENZ	121.667	89.3333
ENSANGT00000013818	AGAP012771-RA	AROMATIC L AMINO ACID DECARBOXYLASE EC_4.1.1.28 AADC DOPA DECARBOXYLASE DDC;	MET/ENZ	121.333	80.3333
ENSANGT00000025513	AGAP004376-RA	ALDOSE 1 EPIMERASE EC_5.1.3.3 GALACTOSE MUTAROTASE;	MET/ENZ	121	80.3333
ENSANGT00000020301		ORNITHINE DECARBOXYLASE EC4.1.1.17 ODC	MET/ENZ	121	76.6667
ENSANGT00000018137	AGAP001563-RA	GLYCEROL KINASE EC2.7.1.30 ATP:GLYCEROL 3 PHOSPHOTRANSFERASE GLYCEROKINASE GK	MET/ENZ	120.667	136
ENSANGT00000020416	AGAP003082-RA	TRIACYLGLYCEROL LIPASE GASTRIC PRECURSOR EC3.1.1.3 GASTRIC LIPASE GL	MET/ENZ	119.667	79.6667
ENSANGT00000023993		UDP GLUCURONOSYLTRANSFERASE 1 PRECURSOR MICROSOMAL EC2.4.1.17 UDPGT UGT1 UGT1	MET/ENZ	119.333	74.6667
ENSANGT00000026668	AGAP005209-RA	URIDINE CYTIDINE KINASE EC2.7.1.48 UCK URIDINE MONOPHOSPHOKINASE CYTIDINE MONOPHOSPHOKINASE	MET/ENZ	119.333	101.667
ENSANGT00000003181	AGAP003106-RA	ENDOTHELIN CONVERTING ENZYME 1	MET/ENZ	119	75.3333
ENSANGT00000017432	AGAP005860-RA	PHOSPHOGLUCOMUTASE EC5.4.2.2 GLUCOSE PHOSPHOMUTASE PGM	MET/ENZ	119	83.6667
ENSANGT00000008689	AGAP011970-RA	EPOXYHYDROLASE	MET/ENZ	118.667	96.6667
ENSANGT00000022712	AGAP000577-RA	AMP DEAMINASE EC_3.5.4.6 AMP DEAMINASE;	MET/ENZ	118.667	106
ENSANGT00000009222		EXOSOME COMPLEX EXONUCLEASE RRP41 EC_3.1.13.- RIBOSOMAL RNA PROCESSING 41 EXOSOME COMPONENT 4;	MET/ENZ	118.667	76
ENSANGT00000004153	AGAP001133-RA	REGULATOR OF NONSENSE TRANSCRIPTS 1 HOMOLOG	MET/ENZ	118.333	111.667
ENSANGT00000007885	AGAP001955-RA	N ACETYLGLUCOSAMINYL PHOSPHATIDYLINOSITOL DE N ACETYLASE EC3.5.1.89 PHOSPHATIDYLINOSITOL GLYCAN BIOSYNTHESIS CLASS L PIG L	MET/ENZ	118	81.3333
ENSANGT00000002842	AGAP010228-RA	COA CARBOXYLASE ALPHA CHAIN MITOCHONDRIAL PRECURSOR ALPHA SUBUNIT COA:CARBON DIOXIDE LIGASE ALPHA SUBUNIT	MET/ENZ	117.667	96.6667
ENSANGT00000028203		POLYPEPTIDE N ACETYLGALACTOSAMINYLTRANSFERASE EC2.4.1.41 UDP ACETYLGALACTOSAMINYLTRANSFERASE UDP GALNAC:POLYPEPTIDE N ACETYLGALACTOSAMINYLTRANSFERASE GALNAC T1	MET/ENZ	117.667	85.3333
ENSANGT00000012858	AGAP001763-RA	VERY LONG CHAIN ACYL COA SYNTHETASE EC6.2.1.- VERY LONG CHAIN FATTY ACID COA LIGASE	MET/ENZ	117.667	83
ENSANGT00000026688		6 PHOSPHOFRUCTO 2 KINASE/FRUCTOSE 2 6 BIPHOSPHATASE 6PF 2 K/FRU 2 6 P2ASE ISOZYME [INCLUDES: 6 PHOSPHOFRUCTO 2 KINASE EC2.7.1.105 ; FRUCTOSE 2 6 BISPHOSPHATASE EC3.1.3.- 46 ]	MET/ENZ	117.333	78.3333
ENSANGT00000020951	AGAP004591-RA	ACID PHOSPHATASE EC3.1.3.2	MET/ENZ	117.333	77.3333
ENSANGT00000022162	AGAP002531-RA	THREONINE ASPARTASE 1 EC3.4.25.- TASPASE 1	MET/ENZ	116.667	91.6667
ENSANGT00000027780		GLYCOGENIN EC2.4.1.186	MET/ENZ	116.333	86
ENSANGT00000032218		POLYPEPTIDE N ACETYLGALACTOSAMINYLTRANSFERASE EC_2.4.1.41 UDP ACETYLGALACTOSAMINYLTRANSFERASE UDP GALNAC:POLYPEPTIDE N ACETYLGALACTOSAMINYLTRANSFERASE POLYPEPTIDE GALNAC TRANSFERASE GALNAC PP GANTASE;	MET/ENZ	116.333	79.6667
ENSANGT00000011715	AGAP012414-RA	POLYPEPTIDE N ACETYLGALACTOSAMINYLTRANSFERASE EC2.4.1.41 UDP ACETYLGALACTOSAMINYLTRANSFERASE UDP GALNAC:POLYPEPTIDE N ACETYLGALACTOSAMINYLTRANSFERASE GALNAC T1	MET/ENZ	115.667	113.667
ENSANGT00000008953	AGAP012399-RA	MALTASE PRECURSOR	MET/ENZ	115.333	76.3333
ENSANGT00000026776		GLUTATHIONE SYNTHETASE EC6.3.2.3 GLUTATHIONE SYNTHASE GSH SYNTHETASE GSH S	MET/ENZ	115.333	69.3333
ENSANGT00000016058	AGAP007215-RA	PHOSPHOACETYLGLUCOSAMINE MUTASE EC5.4.2.3 PAGM ACETYLGLUCOSAMINE PHOSPHOMUTASE N ACETYLGLUCOSAMINE PHOSPHATE MUTASE PHOSPHOGLUCOMUTASE 3	MET/ENZ	115	69.3333
ENSANGT00000020207	AGAP003652-RA	ALDEHYDE DEHYDROGENASE	MET/ENZ	114.667	88
ENSANGT00000010062	AGAP006530-RA	RETINOL DEHYDROGENASE	MET/ENZ	114	71.6667
ENSANGT00000016313	AGAP010568-RA	LIPOIC ACID SYNTHETASE MITOCHONDRIAL PRECURSOR LIP SYN LIPOATE SYNTHASE	MET/ENZ	114	78.3333
ENSANGT00000025278		GLUTAMINE SYNTHETASE EC6.3.1.2 GLUTAMATE AMMONIA LIGASE	MET/ENZ	113.667	74
ENSANGT00000014001	AGAP012208-RA	GLYCOSYLTRANSFERASE 25	MET/ENZ	113	79
ENSANGT00000013646	AGAP003460-RA	GUANINE 7 METHYLTRANSFERASE	MET/ENZ	113	73.3333
ENSANGT00000019908	AGAP000145-RA	UBIQUITIN CONJUGATING ENZYME EC6.3.2.19 UBIQUITIN LIGASE UBIQUITIN CARRIER	MET/ENZ	112.667	74
ENSANGT00000018380	AGAP007400-RA	ACID PHOSPHATASE EC3.1.3.2	MET/ENZ	112.667	70.6667
ENSANGT00000003683	AGAP005185-RA	TRIACYLGLYCEROL LIPASE GASTRIC PRECURSOR EC3.1.1.3 GASTRIC LIPASE GL	MET/ENZ	112.667	102.333
ENSANGT00000015407	AGAP002327-RA	UDP GLUCURONOSYLTRANSFERASE 1 PRECURSOR MICROSOMAL EC2.4.1.17 UDPGT UGT1 UGT1	MET/ENZ	112.667	90
ENSANGT00000018993	AGAP010866-RA	6 PHOSPHOGLUCONOLACTONASE EC3.1.1.31 6PGL	MET/ENZ	112.333	78.3333
ENSANGT00000002281	AGAP007843-RA	DIACYLGLYCEROL O ACYLTRANSFERASE 1 EC2.3.1.20 DIGLYCERIDE ACYLTRANSFERASE	MET/ENZ	112.333	80
ENSANGT00000023708	AGAP001097-RA	ELONGATION OF VERY LONG CHAIN FATTY ACIDS	MET/ENZ	112.333	66
ENSANGT00000014113	AGAP011715-RA	PANTOTHENATE KINASE EC2.7.1.33 PANTOTHENIC ACID KINASE	MET/ENZ	111.667	88.6667
ENSANGT00000032160	AGAP004682-RA	U4/U6 SMALL NUCLEAR RIBONUCLEOPROTEIN PRP3 PRE SPLICING FACTOR 3;	MET/ENZ	111.667	62.3333
ENSANGT00000013056	AGAP004394-RA	DIPEPTIDYL PEPTIDASE III EC3.4.14.4 DPP III DIPEPTIDYL AMINOPEPTIDASE III DIPEPTIDYL ARYLAMIDASE III	MET/ENZ	111.333	61
ENSANGT00000019901	AGAP000118-RA	UBIQUINONE BIOSYNTHESIS COQ7 HOMOLOG COENZYME Q BIOSYNTHESIS 7 HOMOLOG TIMING CLK 1 HOMOLOG	MET/ENZ	111.333	79
ENSANGT00000013498	AGAP004301-RA	GPI ANCHOR TRANSAMIDASE PRECURSOR EC 3 GPI TRANSAMIDASE PHOSPHATIDYLINOSITOL GLYCAN BIOSYNTHESIS CLASS K PIG K	MET/ENZ	110.667	74.3333
ENSANGT00000013909	AGAP008904-RA	GLUTAMATE DECARBOXYLASE KDA EC4.1.1.15 GAD KDA GLUTAMIC ACID DECARBOXYLASE	MET/ENZ	109.667	84.6667
ENSANGT00000012372	AGAP010139-RA	GMP SYNTHASE [GLUTAMINE HYDROLYZING] EC6.3.5.2 GLUTAMINE AMIDOTRANSFERASE	MET/ENZ	109	89
ENSANGT00000021304	AGAP011904-RA	EXPORTIN 4 EXP4	MET/ENZ	108.667	74.3333
ENSANGT00000025936	AGAP004437-RA	GLYCEROL 3 PHOSPHATE DEHYDROGENASE MITOCHONDRIAL PRECURSOR EC1.1.99.5 GPD M GPDH M	MET/ENZ	108.333	81.6667
ENSANGT00000020655	AGAP002307-RA	PRE SPLICING FACTOR 18 PRP18 HOMOLOG	MET/ENZ	108.333	99
ENSANGT00000010297	AGAP007784-RA	PEROXISOMAL BIFUNCTIONAL ENZYME PBE PBFE [INCLUDES: ENOYL COA HYDRATASE EC4.2.1.17 ; 3 2 TRANS ENOYL COA ISOMERASE EC5.3.3.- 8 ; 3 HYDROXYACYL COA DEHYDROGENASE EC1.1.-.- 1 35 ]	MET/ENZ	108	78.3333
ENSANGT00000026852		SERINE/THREONINE PHOSPHATASE	MET/ENZ	107.667	70.3333
ENSANGT00000025443		ALDEHYDE DEHYDROGENASE DIMERIC NADP PREFERRING EC1.2.1.5 ALDH CLASS 3	MET/ENZ	107.667	81.3333
ENSANGT00000017836	AGAP000868-RA	BETA 1 4 MANNOSYLTRANSFERASE EC2.4.1.-	MET/ENZ	107.333	75.6667
ENSANGT00000030808	AGAP011821-RA	CYSTEINYL TRNA SYNTHETASE EC_6.1.1.16 CYSTEINE TRNA LIGASE CYSRS;	MET/ENZ	107.333	85
ENSANGT00000010035	AGAP007796-RA	ENDOTHELIN CONVERTING ENZYME 1	MET/ENZ	107.333	77.3333
ENSANGT00000013138	AGAP004366-RA	DELTA 1 PYRROLINE 5 CARBOXYLATE DEHYDROGENASE MITOCHONDRIAL PRECURSOR EC1.5.1.12 P5C DEHYDROGENASE	MET/ENZ	107	77
ENSANGT00000005819	AGAP006768-RA	DIACYLGLYCEROL KINASE EC2.7.1.107 DIGLYCERIDE KINASE DGK DAG KINASE	MET/ENZ	106.667	69.6667
ENSANGT00000032203	AGAP012463-RA	MANNOSYL OLIGOSACCHARIDE 1 2 ALPHA MANNOSIDASE EC_3.2.1.113 PROCESSING ALPHA 1 2 MANNOSIDASE ALPHA 1 2 MANNOSIDASE MANNOSIDASE ALPHA CLASS 1A MEMBER;	MET/ENZ	106.667	105
ENSANGT00000014725	AGAP003212-RA	ADRENODOXIN MITOCHONDRIAL PRECURSOR ADRENAL FERREDOXIN	MET/ENZ	106.667	69
ENSANGT00000027262		ESTERASE	MET/ENZ	106.667	68
ENSANGT00000029312	AGAP011723-RA	NUCLEOTIDYL TRANSFERASE	MET/ENZ	106.333	68
ENSANGT00000009968	AGAP007921-RA	NONSPECIFIC LIPID TRANSFER PROTEIN MITOCHONDRIAL PRECURSOR NSL TP STEROL CARRIER 2 SCP 2 STEROL CARRIER X SCP X SCPX	MET/ENZ	106.333	76
ENSANGT00000013467	AGAP004290-RA	MOLYBDENUM COFACTOR SYNTHESIS 2 LARGE SUBUNIT MOLYBDOPTERIN SYNTHASE LARGE SUBUNIT MPT SYNTHASE LARGE SUBUNIT MOCS2B	MET/ENZ	106	71
ENSANGT00000014133	AGAP005914-RA	SERINE PROTEASE PRECURSOR EC3.4.-.-	MET/ENZ	106	79.6667
ENSANGT00000021238	AGAP003686-RA	SERINE PROTEASE	MET/ENZ	105.667	60.3333
ENSANGT00000022744	AGAP001371-RA	PROBABLE D TYROSYL TRNA TYR DEACYLASE EC3.1.-.-	MET/ENZ	105.333	91.6667
ENSANGT00000002089	AGAP012804-RA	OLIGORIBONUCLEASE MITOCHONDRIAL PRECURSOR EC_3.1.-.- SMALL FRAGMENT NUCLEASE RNA EXONUCLEASE 2 HOMOLOG;	MET/ENZ	105.333	118
ENSANGT00000026589		POLYPEPTIDE N ACETYLGALACTOSAMINYLTRANSFERASE EC2.4.1.41 UDP ACETYLGALACTOSAMINYLTRANSFERASE UDP GALNAC:POLYPEPTIDE N ACETYLGALACTOSAMINYLTRANSFERASE GALNAC T1	MET/ENZ	105.333	94
ENSANGT00000026545	AGAP003568-RA	ESTERASE	MET/ENZ	105.333	75
[truncated: 2,230 more rows]
