# Supplementary material for: Transcriptomic and functional analysis of the Anopheles gambiae salivary gland in relation to blood feeding
Source: BMC Genomics. 2010 Oct 14;11:566. doi: 10.1186/1471-2164-11-566 (PMC3091715; doi:10.1186/1471-2164-11-566)
Supplement: Additional file 2 — List of genes that are regulated upon blood-feeding in the female A. gambiae salivary gland, along with their ENSANGT and more recent AGAP-R transcript IDs. Transcripts lacking AGAP-R IDs are only indicated with the ENSANT transcript ID. Genes are only listed if they display significant differential regulation between fed and unfed mosquitoes, at a log2 fold ratio above or below the ± 0.75 threshold. Predicted functional groups classification for genes are also presented [CS: cytoskeletal and structural; CIR: circadian; CSR: chemosensory; PROT/DIG: proteolytic digestion; IMM: immunity; MET/ENZ: metabolism and enzymes; RED/STR: redox/stress; R/T/T: replication/transcription and translation; TRP: transport]. [file 1471-2164-11-566-S2.XLS]

## Sheet: Significantly regulated genes
OLD ENSEMBL ID	NEW AGAP-R ID	GENE NAME	FUNCTIONAL GROUP	AVERAGE
ENSANGT00000013307	AGAP009940-RA	STATHMIN	CS	1.20448
ENSANGT00000022689	AGAP010364-RA	CHITIN BINDING PERITROPHIN A	CS	1.08151
ENSANGT00000013682		PHEROMONE BINDING PROTEIN	CSR	1.60124
ENSANGT00000017475	AGAP001352-RA	ODORANT BINDING PROTEIN	CSR	0.745782
ENSANGT00000021953	AGAP008182-RA	ODORANT BINDING PROTEIN	CSR	-0.791495
ENSANGT00000012102	AGAP001189-RA	ODORANT BINDING OBP10	CSR	-0.85108
ENSANGT00000012251	AGAP001556-RA	ODORANT BINDING OBP7	CSR	-0.902096
ENSANGT00000018280	AGAP008279-RA	D7 L2 PRECURSOR ALLERGEN AED A 2;	D7 FAMILY	-1.74538
ENSANGT00000023833	AGAP008278-RA	D7 L1 PRECURSOR ALLERGEN AED A 2	D7 FAMILY	-2.00649
ENSANGT00000027737	AGAP008295-RA	TRYPSIN 2 PRECURSOR	DIG/PROT	1.10519
ENSANGT00000018532	AGAP011319-RA	PROTEASE PRECURSOR	DIG/PROT	0.802136
ENSANGT00000002729	AGAP003926-RA	AMINOPEPTIDASE N	DIG/PROT	-0.823704
ENSANGT00000012865	AGAP012757-RA	AMINOPEPTIDASE;	DIG/PROT	-1.07433
ENSANGT00000018354	AGAP008290-RA	TRYPSIN 6 PRECURSOR	DIG/PROT	-1.08737
ENSANGT00000017276	AGAP004581-RA	ATP BINDING	DIVERSE	2.50157
ENSANGT00000020035	AGAP009551-RA	SULFOTRANSFERASE	DIVERSE	1.77197
ENSANGT00000016656	AGAP003141-RA	Ig LIKE	DIVERSE	1.55596
ENSANGT00000022042	AGAP011157-RA	TELOMERASE BINDING P23 HSP90 CO CHAPERONE PROGESTERONE RECEPTOR COMPLEX P23	DIVERSE	1.39461
ENSANGT00000029709	AGAP000180-RA	MULTIFUNCTIONAL ADE2 [INCLUDES: PHOSPHORIBOSYLAMINOIMIDAZOLE SUCCINOCARBOXAMIDE SYNTHASE EC6.3.2.6 SAICAR SYNTHETASE ; PHOSPHORIBOSYLAMINOIMIDAZOLE CARBOXYLASE EC4.1.1.- 21 AIR CARBOXYLASE AIRC ]	DIVERSE	1.11535
ENSANGT00000012892	AGAP004203-RA	VITELLOGENIN PRECURSOR [CONTAINS: VITELLIN LIGHT CHAIN VL ; VITELLIN HEAVY CHAIN VH ]	DIVERSE	1.10238
ENSANGT00000012254	AGAP010188-RA	STRESS INDUCED PHOSPHOPROTEIN 1 STI1 HSC70/HSP90 ORGANIZING HOP;	DIVERSE	1.05193
ENSANGT00000032036	AGAP007947-RA	ZINC FINGER	DIVERSE	0.865774
ENSANGT00000010332	AGAP007793-RA	SENESCENCE MARKER 30 SMP 30 REGUCALCIN RC	DIVERSE	-0.746121
ENSANGT00000022509	AGAP010337-RA	UBIQUINOL CYTOCHROME C REDUCTASE COMPLEX UBIQUINONE BINDING QP C EC1.10.2.2 UBIQUINOL CYTOCHROME C REDUCTASE COMPLEX 9.5 KDA COMPLEX III SUBUNIT VII	DIVERSE	-0.762479
ENSANGT00000011640	AGAP001506-RA	GUANINE NUCLEOTIDE BINDING G I /G S /G T BETA SUBUNIT TRANSDUCIN BETA CHAIN	DIVERSE	-0.904126
ENSANGT00000000593	AGAP010735-RA	PEROXIDASE 5B	DIVERSE	-1.2916
ENSANGT00000032089	AGAP006495-RA	HYP6.2 PRECURSOR;	DIVERSE	-1.49226
ENSANGT00000027741	AGAP009918-RA	YDREPEAT	DIVERSE	-1.59397
ENSANGT00000015749	AGAP005252-RA	TOLL MyD88	IMMUNE	1.46232
ENSANGT00000010545	AGAP009212-RA	SRPN6	IMMUNE	1.34507
ENSANGT00000020147	AGAP006747-RA	RELISH	IMMUNE	1.13902
ENSANGT00000011101	AGAP009515-RA	REL1	IMMUNE	0.895909
ENSANGT00000021365	AGAP004921-RA	CASPS5	IMMUNE	0.823077
ENSANGT00000018439	AGAP007386-RA	LYSOZYME c-7	IMMUNE	0.782832
ENSANGT00000010670	AGAP004806-RA	LECTIN	IMMUNE	-0.75099
ENSANGT00000017011	AGAP002848-RA	E1 PROTEIN Def2/Der2 ALLERGEN	IMMUNE	-0.800932
ENSANGT00000011995	AGAP000694-RA	CECROPIN 3	IMMUNE	-0.96117
ENSANGT00000015621	AGAP011294-RA	DEFENSIN 1	IMMUNE	-1.03682
ENSANGT00000012337	AGAP009264-RA	ETHANOLAMINE PHOSPHATE CYTIDYLYLTRANSFERASE EC2.7.7.14 PHOSPHORYLETHANOLAMINE TRANSFERASE CTP:PHOSPHOETHANOLAMINE CYTIDYLYLTRANSFERASE	MET/ENZ	1.45353
ENSANGT00000010068	AGAP006520-RA	ELONGATION OF VERY LONG CHAIN FATTY ACIDS 3 COLD INDUCIBLE GLYCOPROTEIN OF 30 KDA	MET/ENZ	1.4045
ENSANGT00000016587	AGAP012247-RA	L 3 PHOSPHOSERINE PHOSPHATASE EC3.1.3.3 PSP O PHOSPHOSERINE PHOSPHOHYDROLASE PSPASE	MET/ENZ	1.02495
ENSANGT00000024823	AGAP000549-RA	LIPOAMIDE ACYLTRANSFERASE COMPONENT OF BRANCHED CHAIN ALPHA KETO ACID DEHYDROGENASE COMPLEX MITOCHONDRIAL PRECURSOR EC2.3.1.168 DIHYDROLIPOYLLYSINE RESIDUE 2 METHYLPROPANOYL TRANSFERASE E2 DIHYDROLIPOAMIDE BRANCHED CHAIN TRANSACYLASE BCKAD E2 SUBUNIT	MET/ENZ	0.936922
ENSANGT00000024098	AGAP005972-RB	PYRIDOXAL PHOSPHATE PHOSPHATASE EC_3.1.3.74 PLP PHOSPHATASE;	MET/ENZ	0.891231
ENSANGT00000012934	AGAP003283-RA	PROTEIN KINASE	MET/ENZ	0.885546
ENSANGT00000010468	AGAP008176-RA	DIPEPTIDYL PEPTIDASE IV EC3.4.14.5 DPP IV T CELL ACTIVATION ANTIGEN CD26	MET/ENZ	0.749248
ENSANGT00000017587	AGAP004437-RA	GLYCEROL 3 PHOSPHATE DEHYDROGENASE MITOCHONDRIAL PRECURSOR EC1.1.99.5 GPD M GPDH M	MET/ENZ	-0.793331
ENSANGT00000010852	AGAP002728-RA	ISOCITRATE DEHYDROGENASE [NAD] SUBUNIT MITOCHONDRIAL PRECURSOR EC1.1.1.41 ISOCITRIC DEHYDROGENASE NAD+ SPECIFIC ICDH	MET/ENZ	-0.796784
ENSANGT00000022740	AGAP005822-RA	SALIVARY LIPASE	MET/ENZ	-0.857672
ENSANGT00000012716	AGAP011026-RA	5' NUCLEOTIDASE PRECURSOR EC3.1.3.5 ECTO 5' NUCLEOTIDASE 5' NT CD73 ANTIGEN	MET/ENZ	-0.878861
ENSANGT00000015382	AGAP011971-RA	PUTATIVE APYRASE PRECURSOR	MET/ENZ	-0.973817
ENSANGT00000015996	AGAP010387-RA	SERINE PYRUVATE AMINOTRANSFERASE EC2.6.1.51 SPT ALANINE GLYOXYLATE AMINOTRANSFERASE EC2.6.1.- 44 AGT	MET/ENZ	-1.09469
ENSANGT00000026706		CYTOCHROME P450	REDOX/STRESS	1.57452
ENSANGT00000029062	AGAP012296-RA	CYTOCHROME P450	REDOX/STRESS	1.51295
ENSANGT00000022059	AGAP002752-RA	DNAJ	REDOX/STRESS	1.45906
ENSANGT00000012678	AGAP004380-RA	GLUTATHIONE S TRANSFERASE EC2.5.1.18 GST CLASS THETA	REDOX/STRESS	-0.780329
ENSANGT00000011122	AGAP008724-RA	COX5B CYTOCHROME C OXIDASE	REDOX/STRESS	-0.855516
ENSANGT00000017699		MITOCHONDRIAL UBIQUINOL CYTOCHROME C REDUCTASE COMPLEX FRAGMENT	REDOX/STRESS	-0.920839
ENSANGT00000021887	AGAP002245-RA	UBIQUINOL CYTOCHROME C REDUCTASE COMPLEX 11 KDA PROTEIN MITOCHONDRIAL PRECURSOR EC1.10.2.2 MITOCHONDRIAL HINGE CYTOCHROME C1 NONHEME 11 KDA COMPLEX III SUBUNIT VIII	REDOX/STRESS	-0.965538
ENSANGT00000021713	AGAP005503-RA	OXIDOREDUCTASE	REDOX/STRESS	-1.03855
ENSANGT00000010439	AGAP003525-RA	CCR4 NOT TRANSCRIPTION COMPLEX SUBUNIT 2 CCR4 ASSOCIATED FACTOR 2	RTT	1.68065
ENSANGT00000021242	AGAP006248-RA	MEDIATOR OF RNA POLYMERASE II TRANSCRIPTION	RTT	1.49354
ENSANGT00000016046	AGAP007325-RA	SPLICING FACTOR ARGININE/SERINE RICH SPLICING FACTOR	RTT	1.27198
ENSANGT00000019261	AGAP000618-RA	SUCCINATE DEHYDROGENASE [UBIQUINONE] CYTOCHROME B SMALL SUBUNIT MITOCHONDRIAL PRECURSOR CYBS SUCCINATE UBIQUINONE REDUCTASE MEMBRANE ANCHOR SUBUNIT QPS2 CII 4 SUCCINATE DEHYDROGENASE COMPLEX SUBUNIT D	TRP	1.59779
ENSANGT00000013400	AGAP009909-RA	VACUOLAR H+-TRANSPORTING TWO-SECTOR ATPASE, C SUBUNIT	TRP	1.03115
ENSANGT00000020278	AGAP006782-RA	ADP ATP CARRIER ADP/ATP TRANSLOCASE ADENINE NUCLEOTIDE TRANSLOCATOR ANT	TRP	-0.873919
ENSANGT00000012069	AGAP001138-RA	ATP SYNTHASE B CHAIN MITOCHONDRIAL EC3.6.3.14	TRP	-0.943042
ENSANGT00000014881	AGAP002358-RA	ADP ATP CARRIER ADP/ATP TRANSLOCASE ADENINE NUCLEOTIDE TRANSLOCATOR ANT	TRP	-1.6963
ENSANGT00000031924	AGAP001828-RA	UNKNOWN	UNKNOWN	2.04143
ENSANGT00000013932	AGAP008892-RA	UNKNOWN	UNKNOWN	1.89243
ENSANGT00000010765		UNKNOWN	UNKNOWN	1.79585
ENSANGT00000032093		UNKNOWN	UNKNOWN	1.72601
ENSANGT00000015084	AGAP009847-RA	UNKNOWN	UNKNOWN	1.63599
ENSANGT00000030854	AGAP000588-RA	UNKNOWN;	UNKNOWN	1.60357
ENSANGT00000025901		UNKNOWN	UNKNOWN	1.59902
ENSANGT00000028597	AGAP007333-RA	UNKNOWN	UNKNOWN	1.58229
ENSANGT00000025707	AGAP011171-RA	UNKNOWN	UNKNOWN	1.34749
ENSANGT00000019794	AGAP011561-RA	UNKNOWN	UNKNOWN	1.30898
ENSANGT00000030645		UNKNOWN	UNKNOWN	1.23027
ENSANGT00000017577	AGAP000775-RA	UNKNOWN	UNKNOWN	1.23015
ENSANGT00000017176	AGAP003897-RA	UNKNOWN	UNKNOWN	1.17093
ENSANGT00000023890	AGAP000766-RA	UNKNOWN	UNKNOWN	1.07374
ENSANGT00000031758	AGAP000526-RA	UNKNOWN	UNKNOWN	1.04957
ENSANGT00000015386	AGAP011958-RA	UNKNOWN	UNKNOWN	0.877348
ENSANGT00000025119		UNKNOWN	UNKNOWN	0.811919
ENSANGT00000030911	AGAP004400-RA	UNKNOWN	UNKNOWN	-0.749049
ENSANGT00000029006	AGAP005524-RC	UNKNOWN	UNKNOWN	-0.802607
ENSANGT00000032244	AGAP011630-RA	UNKNOWN	UNKNOWN	-0.806292
ENSANGT00000011689	AGAP012418-RA	UNKNOWN	UNKNOWN	-0.831665
ENSANGT00000013087	AGAP004400-RB	UNKNOWN	UNKNOWN	-0.851525
ENSANGT00000025749	AGAP005093-RA	UNKNOWN	UNKNOWN	-0.930963
ENSANGT00000031436	AGAP005869-RA	UNKNOWN	UNKNOWN	-0.991243
ENSANGT00000012085	AGAP001193-RA	UNKNOWN	UNKNOWN	-1.44183
ENSANGT00000013165		UNKNOWN	UNKNOWN	-1.47657
